# Supplementary material for: NELL1, whose high expression correlates with negative outcomes, has different methylation patterns in alveolar and embryonal rhabdomyosarcoma
Source: Oncotarget. 2017 Mar 23;8(20):33086–99. doi: 10.18632/oncotarget.16526 (PMC5464852; doi:10.18632/oncotarget.16526)
Supplement: Supplementary file 2 [file oncotarget-08-33086-s002.xls]

## Sheet: DMRs
	chr	start	end	idxStart	idxEnd	cluster	n	width	invdensity	areaStat	maxStat	meanDiff	ERMS.mean	ARMS.mean	tstat.sd	direction
2533	chr1	10786	10855	22	34	1	13	70	5.38462	-28.2983	-1.97625	-0.278814	0	0.278814	0.190049	hypo
2536	chr1	29306	29337	107	111	7	5	32	6.4	-7.57051	-1.50941	-0.373968	0	0.373968	0.210071	hypo
2540	chr1	839761	839805	464	469	50	6	45	7.5	-11.7307	-1.88324	-0.264795	0.0476099	0.312405	0.20742	hypo
4	chr1	850784	850975	634	639	60	6	192	32	9.33827	1.56945	0.374106	0.998039	0.623934	0.212025	hyper
7	chr1	863967	864130	915	919	69	5	164	32.8	7.94729	1.61087	0.371333	0.971078	0.599746	0.197948	hyper
8	chr1	870643	870802	982	987	75	6	160	26.6667	12.612	2.11543	0.499111	0.997502	0.498391	0.192913	hyper
2544	chr1	877684	877715	1188	1192	79	5	32	6.4	-10.7452	-1.65873	-0.348218	0	0.348218	0.202382	hypo
12	chr1	911604	911755	1746	1750	102	5	152	30.4	9.56485	1.92862	0.480943	0.855369	0.374427	0.207537	hyper
20	chr1	954825	954867	2445	2451	135	7	43	6.14286	14.136	2.29286	0.55294	0.855905	0.302964	0.195625	hyper
2555	chr1	968890	968929	2666	2674	141	9	40	4.44444	-18.6793	-1.56635	-0.223904	0.0947795	0.318683	0.193898	hypo
35	chr1	1002986	1003027	3405	3409	162	5	42	8.4	9.7834	1.97905	0.371382	0.970865	0.599483	0.194449	hyper
42	chr1	1012471	1012616	3622	3629	170	8	146	18.25	13.1625	1.6518	0.374498	0.998535	0.624036	0.200968	hyper
2574	chr1	1115461	1115547	5050	5054	235	5	87	17.4	-8.72382	-1.61663	-0.274839	0	0.274839	0.199635	hypo
63	chr1	1133178	1133217	5209	5213	242	5	40	8	10.8775	2.55477	0.528414	0.828349	0.299935	0.20415	hyper
68	chr1	1152419	1152547	5559	5564	256	6	129	21.5	9.82543	1.64107	0.374973	0.999778	0.624805	0.195913	hyper
69	chr1	1155045	1155217	5625	5629	258	5	173	34.6	8.31012	1.66278	0.374922	0.999812	0.62489	0.196463	hyper
72	chr1	1164721	1164871	5803	5807	266	5	151	30.2	12.1266	2.42549	0.499746	0.999558	0.499813	0.190512	hyper
2578	chr1	1165359	1165508	5814	5820	266	7	150	21.4286	-10.5605	-1.5086	-0.249566	0	0.249566	0.190512	hypo
2579	chr1	1166903	1167009	5821	5831	267	11	107	9.72727	-17.2323	-1.50637	-0.258844	0	0.258844	0.190512	hypo
2591	chr1	1179761	1179813	6248	6255	275	8	53	6.625	-13.933	-1.72874	-0.231813	0.142802	0.374614	0.19856	hypo
76	chr1	1184131	1184322	6386	6390	277	5	192	38.4	8.27832	1.70914	0.47114	0.770969	0.299829	0.204097	hyper
88	chr1	1238468	1238616	7037	7044	309	8	149	18.625	16.5599	2.45418	0.546729	0.999691	0.452962	0.199659	hyper
2597	chr1	1243460	1243498	7155	7160	314	6	39	6.5	-20.0519	-3.34194	-0.497863	0	0.497863	0.189585	hypo
92	chr1	1266504	1267086	7558	7566	327	9	583	64.7778	19.5497	3.03709	0.45805	0.997994	0.539944	0.192715	hyper
95	chr1	1279552	1279598	7776	7780	335	5	47	9.4	8.0218	1.60886	0.357033	0.856929	0.499896	0.200112	hyper
2605	chr1	1363124	1363170	8813	8819	383	7	47	6.71429	-15.4251	-2.18213	-0.37468	0	0.37468	0.191582	hypo
104	chr1	1366023	1366213	8860	8865	385	6	191	31.8333	20.6733	4.08601	0.745712	0.974267	0.228556	0.199362	hyper
2606	chr1	1367713	1367775	8885	8890	387	6	63	10.5	-9.50627	-1.58367	-0.249822	0	0.249822	0.198922	hypo
2611	chr1	1407345	1407382	9419	9425	415	7	38	5.42857	-14.3104	-2.04419	-0.356375	0.142415	0.49879	0.199858	hypo
2615	chr1	1447735	1447766	9820	9825	445	6	32	5.33333	-11.5689	-1.80505	-0.255664	0.119021	0.374685	0.193626	hypo
2619	chr1	1470944	1470977	10147	10153	462	7	34	4.85714	-11.8872	-1.54866	-0.226994	0.183645	0.410639	0.201122	hypo
2621	chr1	1475251	1475278	10201	10205	464	5	28	5.6	-14.1427	-2.81707	-0.464072	0.285668	0.749739	0.20105	hypo
127	chr1	1535075	1535101	10818	10827	502	10	27	2.7	16.8651	1.68684	0.375413	0.996243	0.62083	0.191375	hyper
132	chr1	1550951	1551094	11040	11051	513	12	144	12	23.2344	2.41689	0.402851	0.900173	0.497322	0.194693	hyper
2629	chr1	1551642	1551682	11118	11124	513	7	41	5.85714	-14.6609	-2.0943	-0.373554	0	0.373554	0.189758	hypo
2631	chr1	1591786	1591873	11702	11709	535	8	88	11	-16.6162	-2.0704	-0.339208	0.285634	0.624841	0.197009	hypo
2635	chr1	1677078	1677126	12171	12175	593	5	49	9.8	-10.1408	-1.56838	-0.420712	0.42739	0.848102	0.215305	hypo
2637	chr1	1677700	1677747	12200	12206	593	7	48	6.85714	-15.2243	-2.17178	-0.445624	0.427616	0.87324	0.211515	hypo
151	chr1	1713501	1713655	12513	12519	616	7	155	22.1429	11.8708	1.7108	0.497627	0.979129	0.481502	0.202754	hyper
2640	chr1	1821830	1821864	12782	12788	655	7	35	5	-12.665	-1.80896	-0.249112	0	0.249112	0.188793	hypo
2643	chr1	1850414	1850448	13104	13108	670	5	35	7	-11.6962	-2.33917	-0.321343	0.428418	0.749761	0.203362	hypo
2651	chr1	1982493	1982539	14314	14318	761	5	47	9.4	-9.16019	-1.83182	-0.231688	0.142532	0.37422	0.200293	hypo
179	chr1	2003698	2003887	14514	14520	774	7	190	27.1429	15.491	2.75055	0.517728	0.999468	0.48174	0.198162	hyper
185	chr1	2100730	2100919	15109	15115	839	7	190	27.1429	13.0402	2.2276	0.535523	0.856775	0.321252	0.199316	hyper
188	chr1	2121111	2121159	15292	15298	855	7	49	7	12.4936	2.68409	0.424578	0.977788	0.55321	0.201478	hyper
2658	chr1	2146288	2146323	15676	15680	875	5	36	7.2	-8.63811	-1.72731	-0.24987	0	0.24987	0.204906	hypo
197	chr1	2202806	2202971	16193	16202	907	10	166	16.6	16.6182	1.67675	0.37494	0.999578	0.624638	0.205494	hyper
198	chr1	2206697	2206866	16240	16246	911	7	170	24.2857	11.6852	2.27183	0.379893	0.897507	0.517614	0.200635	hyper
199	chr1	2207013	2207044	16249	16253	911	5	32	6.4	8.66491	2.24358	0.396151	0.970872	0.57472	0.20163	hyper
2662	chr1	2216885	2217096	16297	16301	916	5	212	42.4	-8.36868	-1.66755	-0.232093	0.142839	0.374932	0.201203	hypo
2664	chr1	2245969	2246016	16606	16611	940	6	48	8	-13.1678	-1.54641	-0.341902	0.2617	0.603602	0.196369	hypo
2668	chr1	2257694	2257885	16798	16803	951	6	192	32	-11.1445	-1.85645	-0.249725	0	0.249725	0.19453	hypo
205	chr1	2285930	2286084	17018	17022	974	5	155	31	8.7033	1.7432	0.374823	0.99959	0.624767	0.199785	hyper
206	chr1	2288512	2288718	17072	17078	977	7	207	29.5714	13.8726	2.36936	0.420821	0.93856	0.517739	0.204601	hyper
2673	chr1	2323167	2323192	17247	17252	995	6	26	4.33333	-17.0734	-2.84543	-0.499188	0	0.499188	0.201409	hypo
211	chr1	2366306	2366470	17725	17730	1021	6	165	27.5	11.5995	1.93915	0.499424	0.99895	0.499526	0.208047	hyper
215	chr1	2384432	2384617	17949	17953	1036	5	186	37.2	11.3078	2.2715	0.624489	0.999391	0.374902	0.205389	hyper
217	chr1	2396862	2397045	18057	18065	1047	9	184	20.4444	15.3143	1.70884	0.373877	0.998246	0.624368	0.20386	hyper
221	chr1	2398951	2398992	18089	18094	1049	6	42	7	16.4025	2.73426	0.605758	0.855368	0.249611	0.208389	hyper
230	chr1	2452967	2453133	18624	18629	1089	6	167	27.8333	10.7191	1.78779	0.481918	0.856788	0.37487	0.207016	hyper
2688	chr1	2457623	2457645	18693	18697	1092	5	23	4.6	-11.7083	-2.34038	-0.35584	0.142253	0.498093	0.201334	hypo
2689	chr1	2461766	2461801	18880	18886	1094	7	36	5.14286	-16.4188	-2.33947	-0.35709	0.142838	0.499928	0.199489	hypo
236	chr1	2479975	2480125	19091	19097	1105	7	151	21.5714	12.7579	2.34853	0.392803	0.999459	0.606656	0.19578	hyper
237	chr1	2483727	2483856	19126	19132	1107	7	130	18.5714	12.7289	2.35932	0.392563	0.999294	0.606731	0.19794	hyper
2696	chr1	2518395	2518419	19428	19432	1133	5	25	5	-14.5553	-2.91106	-0.37457	0	0.37457	0.193187	hypo
241	chr1	2538594	2538779	19657	19663	1148	7	186	26.5714	17.94	2.57108	0.624823	0.999176	0.374354	0.195354	hyper
246	chr1	2573755	2574163	19816	19823	1163	8	409	51.125	17.5368	2.52894	0.397134	0.928168	0.531034	0.195245	hyper
250	chr1	2764199	2764301	20379	20383	1212	5	103	20.6	8.58738	1.72556	0.499517	0.998988	0.499471	0.204517	hyper
254	chr1	2778673	2778855	20493	20499	1221	7	183	26.1429	13.4248	1.986	0.359	0.875991	0.516992	0.204667	hyper
255	chr1	2780969	2781118	20523	20527	1222	5	150	30	11.6718	2.45237	0.456226	0.855511	0.399285	0.21049	hyper
266	chr1	2885238	2885266	21147	21151	1289	5	29	5.8	9.9748	2.00893	0.464059	0.713942	0.249884	0.206513	hyper
268	chr1	2897474	2897650	21227	21231	1299	5	177	35.4	11.852	2.87356	0.506895	0.856701	0.349806	0.197738	hyper
270	chr1	2920463	2920656	21344	21348	1311	5	194	38.8	7.98387	1.60628	0.499569	0.999155	0.499586	0.197025	hyper
2720	chr1	2984142	2984167	21726	21730	1336	5	26	5.2	-9.84854	-1.96933	-0.249734	0	0.249734	0.19725	hypo
2721	chr1	2984743	2984769	21750	21754	1336	5	27	5.4	-9.31251	-1.85912	-0.230923	0.142619	0.373542	0.196459	hypo
277	chr1	3003276	3003322	22179	22184	1344	6	47	7.83333	9.47427	1.58007	0.463467	0.713318	0.24985	0.210257	hyper
279	chr1	3038548	3038587	22419	22424	1371	6	40	6.66667	11.6905	1.94859	0.499876	0.999751	0.499875	0.195905	hyper
2728	chr1	3047552	3047590	22498	22503	1379	6	39	6.5	-10.5888	-1.76223	-0.231789	0.142782	0.374571	0.206875	hypo
2734	chr1	3089911	3089975	22795	22801	1414	7	65	9.28571	-13.7493	-1.96126	-0.303427	0.571307	0.874735	0.206972	hypo
281	chr1	3100099	3100146	22857	22861	1421	5	48	9.6	8.27927	1.67035	0.499858	0.999732	0.499874	0.202777	hyper
282	chr1	3136498	3136707	23183	23188	1451	6	210	35	12.7517	2.47732	0.535239	0.784976	0.249737	0.203091	hyper
284	chr1	3157652	3157821	23344	23352	1464	9	170	18.8889	13.8176	1.53801	0.357054	0.856806	0.499753	0.194138	hyper
2741	chr1	3165950	3166057	23407	23411	1469	5	108	21.6	-9.95111	-1.98118	-0.374371	0	0.374371	0.204418	hypo
2757	chr1	3341486	3341727	24633	24644	1582	12	242	20.1667	-31.9159	-2.48366	-0.404495	0.17849	0.582985	0.197144	hypo
295	chr1	3398942	3399109	25159	25163	1617	5	168	33.6	13.3736	2.68336	0.606628	0.856321	0.249693	0.197499	hyper
297	chr1	3413705	3413967	25243	25251	1625	9	263	29.2222	16.4428	2.27119	0.285855	0.951957	0.666102	0.199499	hyper
300	chr1	3417187	3417352	25321	25327	1628	7	166	23.7143	11.4482	1.63608	0.249431	0.998755	0.749324	0.207704	hyper
302	chr1	3417759	3418001	25338	25346	1628	9	243	27	24.9134	3.33884	0.489791	0.808962	0.31917	0.20882	hyper
310	chr1	3476297	3476499	25917	25922	1675	6	203	33.8333	13.5348	2.37692	0.689982	0.689982	0	0.202648	hyper
2783	chr1	3568894	3568926	26785	26789	1730	5	33	6.6	-7.70034	-1.53223	-0.231495	0.142192	0.373687	0.191843	hypo
322	chr1	3597691	3597899	26947	26951	1744	5	209	41.8	9.29826	2.41426	0.478437	0.628405	0.149968	0.199945	hyper
2790	chr1	3601255	3601447	26974	26978	1747	5	193	38.6	-10.9788	-1.81503	-0.324866	0	0.324866	0.197033	hypo
2793	chr1	3634718	3634754	27211	27215	1768	5	37	7.4	-9.60413	-1.90777	-0.374622	0	0.374622	0.197186	hypo
324	chr1	3634775	3634949	27216	27224	1768	9	175	19.4444	21.0272	2.49951	0.467179	0.966952	0.499773	0.198469	hyper
333	chr1	3710482	3710675	27789	27793	1811	5	194	38.8	9.54743	2.31236	0.549804	0.999628	0.449824	0.196039	hyper
335	chr1	3758834	3758939	27970	27976	1829	7	106	15.1429	13.2871	1.90122	0.374691	0.999311	0.62462	0.202137	hyper
337	chr1	3782509	3782537	28107	28111	1836	5	29	5.8	10.5678	2.25875	0.596215	0.971096	0.374882	0.204944	hyper
341	chr1	3816815	3816849	28231	28239	1853	9	35	3.88889	19.6945	2.27992	0.483523	0.98314	0.499617	0.200333	hyper
2801	chr1	3818610	3818745	28271	28278	1855	8	136	17	-12.0625	-1.50562	-0.249697	0	0.249697	0.20263	hypo
352	chr1	4192655	4192817	28714	28720	1930	7	163	23.2857	11.2168	1.61723	0.374821	0.999325	0.624505	0.207668	hyper
2810	chr1	4221582	4221616	28772	28776	1938	5	35	7	-9.91457	-1.97938	-0.249866	0	0.249866	0.21242	hypo
354	chr1	4273806	4273977	28816	28820	1946	5	172	34.4	7.91193	1.58736	0.339236	0.713607	0.374371	0.212078	hyper
359	chr1	4659226	4659361	29039	29044	2000	6	136	22.6667	13.1201	2.28109	0.466904	0.737467	0.270563	0.205782	hyper
2813	chr1	4715171	4715204	29313	29319	2016	7	34	4.85714	-16.7834	-2.39754	-0.373658	0	0.373658	0.189282	hypo
369	chr1	5561330	5561453	30074	30078	2144	5	124	24.8	9.20737	2.26583	0.520827	0.970358	0.449531	0.207033	hyper
376	chr1	5937001	5937172	30603	30609	2251	7	172	24.5714	13.4835	2.20301	0.443701	0.979243	0.535542	0.204639	hyper
2819	chr1	6052341	6052389	30932	30936	2297	5	49	9.8	-8.36816	-1.67341	-0.213966	0.285208	0.499174	0.197259	hypo
2820	chr1	6094713	6094954	31057	31064	2313	8	242	30.25	-19.7455	-1.75288	-0.485767	0.356735	0.842502	0.206336	hypo
386	chr1	6096168	6096352	31074	31079	2315	6	185	30.8333	10.651	1.77948	0.374397	0.998674	0.624278	0.20341	hyper
392	chr1	6195337	6195926	31565	31571	2373	7	590	84.2857	11.4719	2.18793	0.267636	0.999049	0.731414	0.194634	hyper
2826	chr1	6240616	6240651	31833	31838	2396	6	36	6	-17.3245	-2.8639	-0.497321	0	0.497321	0.203148	hypo
399	chr1	6269157	6269182	32069	32074	2406	6	26	4.33333	9.95009	1.65883	0.462492	0.712201	0.249708	0.209329	hyper
404	chr1	6293010	6293209	32146	32152	2416	7	200	28.5714	15.6232	2.33261	0.477976	0.977131	0.499156	0.209118	hyper
405	chr1	6296748	6296927	32248	32254	2420	7	180	25.7143	11.9216	1.708	0.37487	0.999633	0.624763	0.1913	hyper
416	chr1	6479462	6479501	33380	33384	2506	5	40	8	8.93748	1.78773	0.444326	0.568755	0.124429	0.198177	hyper
2842	chr1	6515871	6515891	33863	33867	2531	5	21	4.2	-7.89099	-1.5781	-0.232061	0.142833	0.374894	0.197325	hypo
2848	chr1	6611813	6611918	34482	34486	2592	5	106	21.2	-8.30065	-1.65964	-0.249573	0	0.249573	0.216306	hypo
2849	chr1	6614248	6614290	34500	34507	2594	8	43	5.375	-13.2234	-1.64658	-0.231665	0.14261	0.374275	0.210715	hypo
2850	chr1	6662870	6662908	34790	34796	2616	7	39	5.57143	-11.0542	-1.57599	-0.249469	0	0.249469	0.204618	hypo
2853	chr1	6711987	6712025	35315	35319	2636	5	39	7.8	-8.30188	-1.65608	-0.231977	0.142751	0.374728	0.208527	hypo
435	chr1	6775822	6775938	35488	35494	2651	7	117	16.7143	11.8989	1.7045	0.499825	0.999667	0.499842	0.207365	hyper
2858	chr1	7110168	7110234	36078	36082	2729	5	67	13.4	-11.7392	-1.83223	-0.349668	0	0.349668	0.191872	hypo
2861	chr1	7117317	7117335	36109	36113	2734	5	19	3.8	-10.6918	-2.13683	-0.249703	0	0.249703	0.193796	hypo
442	chr1	7122070	7122273	36118	36122	2737	5	204	40.8	13.7697	2.76547	0.713639	0.713639	0	0.19495	hyper
460	chr1	7740661	7740688	37035	37041	2909	7	28	4	11.7807	1.69429	0.428334	0.428334	0	0.206403	hyper
2873	chr1	7887209	7887271	37627	37631	2944	5	63	12.6	-14.7657	-2.88885	-0.43919	0.48542	0.92461	0.199497	hypo
2878	chr1	8119581	8119714	38124	38128	3004	5	134	26.8	-14.0059	-1.82137	-0.271424	0.427983	0.699407	0.205863	hypo
2887	chr1	8418636	8418675	38776	38781	3097	6	40	6.66667	-14.9366	-2.48237	-0.321347	0.428481	0.749827	0.210977	hypo
2890	chr1	8561934	8561984	39047	39052	3126	6	51	8.5	-9.94954	-1.64886	-0.249921	0	0.249921	0.205907	hypo
481	chr1	9127159	9127246	39952	39958	3262	7	88	12.5714	12.8641	1.84303	0.356913	0.856776	0.499863	0.203036	hyper
484	chr1	9205207	9205362	40138	40144	3284	7	156	22.2857	10.9772	1.57168	0.321039	0.570713	0.249674	0.206656	hyper
499	chr1	9416186	9416392	40940	40948	3362	9	207	23	21.2262	2.75625	0.65255	0.777441	0.124891	0.199517	hyper
2918	chr1	9711758	9711851	41936	41950	3496	15	94	6.26667	-37.5092	-2.50018	-0.569468	0.427677	0.997145	0.206911	hypo
513	chr1	9712223	9712387	41992	42007	3496	16	165	10.3125	25.4314	2.2133	0.257887	0.997706	0.739818	0.191139	hyper
2940	chr1	10530574	10530638	44016	44020	3725	5	65	13	-17.9328	-3.56134	-0.624763	0	0.624763	0.205083	hypo
535	chr1	10551830	10551936	44129	44133	3733	5	107	21.4	7.92056	1.59141	0.249806	0.999266	0.749461	0.219039	hyper
539	chr1	10709986	10710134	44630	44635	3778	6	149	24.8333	10.2924	2.25378	0.39574	0.999785	0.604045	0.193843	hyper
540	chr1	10724554	10724768	44749	44754	3787	6	215	35.8333	22.8708	4.03591	0.708117	0.99972	0.291602	0.189646	hyper
548	chr1	10799253	10799397	45356	45363	3845	8	145	18.125	16.0246	2.23953	0.452906	0.999546	0.54664	0.201455	hyper
551	chr1	10835103	10835285	45469	45475	3862	7	183	26.1429	12.1148	1.74652	0.37223	0.97911	0.60688	0.201922	hyper
2951	chr1	10890355	10890419	45784	45788	3884	5	65	13	-7.60034	-1.51389	-0.24964	0	0.24964	0.198228	hypo
2968	chr1	11668872	11668926	47570	47575	4118	6	55	9.16667	-19.7955	-3.29851	-0.480885	0.142767	0.623652	0.214413	hypo
569	chr1	11680544	11680747	47578	47582	4120	5	204	40.8	8.64215	2.19167	0.523018	0.996854	0.473836	0.213584	hyper
573	chr1	11724569	11724606	47839	47844	4143	6	38	6.33333	12.0581	2.11892	0.46092	0.8565	0.39558	0.205359	hyper
2972	chr1	11741184	11741217	47961	47968	4154	8	34	4.25	-13.0499	-1.62682	-0.249156	0	0.249156	0.196592	hypo
577	chr1	11741507	11741637	47995	48002	4154	8	131	16.375	12.1001	1.51286	0.372596	0.994917	0.622321	0.198394	hyper
2981	chr1	12037430	12037633	49038	49042	4280	5	204	40.8	-11.9807	-1.95713	-0.303049	0.171144	0.474193	0.203122	hypo
605	chr1	12277269	12277329	49803	49807	4373	5	61	12.2	12.5006	2.66767	0.577213	0.826747	0.249535	0.196824	hyper
618	chr1	13975627	13975811	51056	51064	4559	9	185	20.5556	14.0683	1.77005	0.261722	0.872431	0.610708	0.202581	hyper
3009	chr1	14152127	14152220	51457	51462	4594	6	94	15.6667	-10.6524	-1.77484	-0.356905	0.142713	0.499618	0.203686	hypo
625	chr1	14501691	14501892	51584	51590	4615	7	202	28.8571	10.9513	1.58414	0.749001	0.998537	0.249535	0.211882	hyper
628	chr1	14925424	14925585	51808	51817	4651	10	162	16.2	24.1775	2.43075	0.49825	0.996798	0.498548	0.195193	hyper
647	chr1	15480463	15480491	52717	52723	4794	7	29	4.14286	12.1695	1.7442	0.373022	0.996411	0.623389	0.19718	hyper
3030	chr1	15573767	15573801	52889	52895	4818	7	35	5	-12.5157	-1.78727	-0.214325	0.285357	0.499682	0.207104	hypo
659	chr1	16065033	16065188	53970	53975	4946	6	156	26	9.63563	1.60701	0.375185	0.999085	0.6239	0.201512	hyper
3037	chr1	16085121	16085289	54062	54073	4957	12	169	14.0833	-26.9196	-1.63906	-0.364336	0	0.364336	0.189986	hypo
3043	chr1	16271163	16271224	54831	54836	5031	6	62	10.3333	-11.6584	-1.93658	-0.249941	0	0.249941	0.195101	hypo
667	chr1	16361771	16361990	55136	55142	5064	7	220	31.4286	11.1035	1.65081	0.466179	0.733864	0.267685	0.208033	hyper
3051	chr1	16460858	16461058	55439	55445	5112	7	201	28.7143	-11.8792	-1.62526	-0.229546	0.163216	0.392762	0.202863	hypo
684	chr1	16678484	16678641	56118	56124	5181	7	158	22.5714	12.9106	1.85456	0.481997	0.856888	0.374891	0.214276	hyper
3063	chr1	16939889	16939929	56824	56832	5250	9	41	4.55556	-19.3114	-1.73017	-0.439357	0.142653	0.582011	0.200623	hypo
3065	chr1	16957497	16957533	56936	56942	5261	7	37	5.28571	-10.9075	-1.5503	-0.249921	0	0.249921	0.215813	hypo
708	chr1	17099580	17099690	57919	57923	5324	5	111	22.2	9.77321	1.95876	0.373498	0.997563	0.624065	0.200172	hyper
3084	chr1	17358786	17358839	58801	58805	5410	5	54	10.8	-12.2388	-2.29792	-0.353018	0.370949	0.723967	0.215394	hypo
718	chr1	17553266	17553439	59144	59148	5460	5	174	34.8	7.60065	1.52379	0.374438	0.998649	0.624211	0.206726	hyper
3099	chr1	18006629	18006803	60110	60114	5602	5	175	35	-9.02487	-1.66248	-0.206953	0.542413	0.749365	0.200453	hypo
740	chr1	18905300	18905435	61066	61071	5772	6	136	22.6667	10.174	1.69617	0.499785	0.999233	0.499448	0.206648	hyper
3115	chr1	19283379	19283423	62295	62300	5892	6	45	7.5	-16.1472	-2.58809	-0.394292	0	0.394292	0.206634	hypo
3116	chr1	19283785	19283834	62301	62305	5893	5	50	10	-8.98132	-1.79526	-0.213456	0.284971	0.498427	0.206815	hypo
753	chr1	19377243	19377440	62386	62390	5912	5	198	39.6	7.55489	1.52221	0.374321	0.998284	0.623963	0.204583	hyper
762	chr1	19652863	19653034	62903	62907	5968	5	172	34.4	10.2195	2.55155	0.524845	0.999707	0.474862	0.198383	hyper
763	chr1	19657598	19657799	62932	62937	5971	6	202	33.6667	12.5449	2.44069	0.553161	0.927996	0.374835	0.204151	hyper
3117	chr1	19692046	19692242	63025	63029	5987	5	197	39.4	-10.3773	-1.60404	-0.349773	0	0.349773	0.212175	hypo
3119	chr1	19923754	19923796	63338	63344	6031	7	43	6.14286	-11.7065	-1.56812	-0.233714	0.26492	0.498633	0.202221	hypo
769	chr1	19963557	19963690	63374	63378	6038	5	134	26.8	10.6655	2.13418	0.481636	0.856265	0.374629	0.19807	hyper
776	chr1	20251205	20251372	64001	64005	6096	5	168	33.6	9.59777	2.42451	0.396232	0.971012	0.57478	0.206385	hyper
3129	chr1	20476391	20476463	64123	64127	6125	5	73	14.6	-8.49023	-1.69245	-0.285675	0.713847	0.999522	0.198569	hypo
3143	chr1	21045005	21045181	65402	65407	6260	6	177	29.5	-9.90658	-1.64699	-0.213754	0.285177	0.498931	0.196092	hypo
793	chr1	21141688	21141988	65694	65704	6278	11	301	27.3636	23.8255	2.63957	0.386164	0.908653	0.522489	0.205232	hyper
3147	chr1	21546252	21546314	66046	66050	6320	5	63	12.6	-9.49871	-1.63442	-0.285631	0.114229	0.39986	0.201982	hypo
810	chr1	21767001	21767173	66799	66805	6399	7	173	24.7143	12.8539	2.28314	0.375116	0.713845	0.338729	0.201353	hyper
813	chr1	21898089	21898189	67071	67075	6435	5	101	20.2	11.3944	2.28269	0.624635	0.999427	0.374791	0.2028	hyper
819	chr1	21995622	21995647	67509	67513	6479	5	26	5.2	9.82527	1.9659	0.374269	0.998549	0.62428	0.192391	hyper
820	chr1	21995655	21995738	67515	67520	6479	6	84	14	12.3878	2.60489	0.395071	0.998553	0.603482	0.192974	hyper
3161	chr1	22146756	22146900	67790	67794	6515	5	145	29	-7.51532	-1.50059	-0.249841	0	0.249841	0.195131	hypo
3168	chr1	22263991	22264007	68428	68433	6591	6	17	2.83333	-17.9581	-2.99205	-0.587926	0.284741	0.872667	0.194716	hypo
3169	chr1	22287662	22287721	68490	68494	6597	5	60	12	-10.5599	-2.10772	-0.357016	0.142708	0.499724	0.204805	hypo
3178	chr1	22469556	22469670	69005	69029	6660	25	115	4.6	-51.6641	-1.6003	-0.218244	0.329617	0.547861	0.200122	hypo
852	chr1	22914850	22914956	69703	69707	6771	5	107	21.4	8.61858	1.72446	0.499478	0.999226	0.499748	0.192515	hyper
854	chr1	23015609	23015641	69942	69946	6807	5	33	6.6	8.3273	1.66684	0.356957	0.856371	0.499414	0.200008	hyper
3192	chr1	23037432	23037454	70008	70014	6810	7	23	3.28571	-15.3761	-2.19634	-0.249261	0	0.249261	0.190723	hypo
3205	chr1	23651489	23651557	71040	71044	6934	5	69	13.8	-8.55536	-1.70814	-0.374884	0	0.374884	0.205014	hypo
865	chr1	23672338	23672534	71163	71167	6937	5	197	39.4	10.5056	2.10605	0.588684	0.713493	0.124809	0.208451	hyper
867	chr1	23695827	23695976	71229	71233	6944	5	150	30	8.21681	1.65097	0.230266	0.854956	0.62469	0.209737	hyper
3207	chr1	23751374	23751429	71368	71372	6956	5	56	11.2	-12.1691	-1.92615	-0.349046	0	0.349046	0.198368	hypo
883	chr1	24070074	24070101	72240	72245	7039	6	28	4.66667	10.3321	2.24438	0.376608	0.854664	0.478056	0.199827	hyper
3221	chr1	24179650	24179763	72584	72592	7070	9	114	12.6667	-16.4484	-1.74861	-0.247875	0.126883	0.374758	0.202664	hypo
900	chr1	24829653	24829744	73688	73695	7218	8	92	11.5	14.1152	1.76517	0.444804	0.569282	0.124478	0.199056	hyper
3248	chr1	25160315	25160363	74350	74355	7298	6	49	8.16667	-12.338	-1.97048	-0.356898	0.142791	0.499688	0.209	hypo
908	chr1	25228546	25228714	74472	74476	7311	5	169	33.8	10.0534	2.26449	0.449966	0.999815	0.549849	0.205802	hyper
3263	chr1	26126914	26126942	76435	76439	7529	5	29	5.8	-9.02805	-1.80349	-0.231576	0.142672	0.374248	0.194321	hypo
3265	chr1	26186066	26186097	76659	76663	7545	5	32	6.4	-10.239	-2.03502	-0.339116	0.2856	0.624716	0.208594	hypo
3267	chr1	26232638	26232679	76835	76840	7558	6	42	7	-16.7716	-2.26562	-0.352906	0	0.352906	0.191499	hypo
3273	chr1	26322885	26322926	76999	77003	7579	5	42	8.4	-9.51856	-1.90286	-0.356838	0.142784	0.499623	0.20273	hypo
935	chr1	26372568	26372632	77165	77176	7593	12	65	5.41667	24.7325	2.41894	0.508251	0.570608	0.0623574	0.197876	hyper
937	chr1	26438916	26439081	77350	77354	7604	5	166	33.2	16.1149	3.23812	0.730877	0.855608	0.124731	0.197955	hyper
938	chr1	26488107	26488144	77399	77404	7615	6	38	6.33333	9.33914	1.5568	0.374593	0.996679	0.622086	0.201577	hyper
3276	chr1	26511528	26511595	77599	77606	7623	8	68	8.5	-15.3628	-1.91803	-0.249884	0	0.249884	0.198043	hypo
947	chr1	26686749	26686795	78069	78073	7685	5	47	9.4	11.6441	2.33056	0.499604	0.998966	0.499362	0.20642	hyper
949	chr1	26687078	26687106	78084	78088	7685	5	29	5.8	7.53873	1.50802	0.339004	0.713509	0.374506	0.210827	hyper
956	chr1	26922576	26922624	78685	78691	7759	7	49	7	12.9833	1.85519	0.446253	0.571196	0.124943	0.208295	hyper
3310	chr1	27503545	27503591	80434	80440	7917	7	47	6.71429	-15.7403	-2.2485	-0.28559	0.714128	0.999718	0.198265	hypo
3311	chr1	27503656	27503706	80446	80450	7917	5	51	10.2	-13.5561	-1.52278	-0.378452	0.171384	0.549837	0.198844	hypo
970	chr1	27709575	27709710	81148	81153	7974	6	136	22.6667	10.2791	2.21404	0.395451	0.999129	0.603678	0.205986	hyper
3320	chr1	28001456	28001654	82227	82234	8067	8	199	24.875	-16.5285	-2.05686	-0.249843	0	0.249843	0.207736	hypo
991	chr1	28466221	28466418	82951	82956	8176	6	198	33	9.68179	1.62243	0.285379	0.285379	0	0.199964	hyper
993	chr1	28639301	28639406	83307	83312	8228	6	106	17.6667	9.52739	1.58912	0.374751	0.999285	0.624535	0.204809	hyper
3331	chr1	28655597	28655641	83336	83340	8231	5	45	9	-7.84225	-1.56254	-0.24996	0	0.24996	0.208957	hypo
1005	chr1	28919002	28919128	84071	84079	8318	9	127	14.1111	19.0728	2.13949	0.370515	0.967174	0.59666	0.2015	hyper
3340	chr1	29075796	29075852	84611	84616	8382	6	57	9.5	-10.8799	-1.62525	-0.341979	0.428267	0.770246	0.205114	hypo
3344	chr1	29103014	29103066	84697	84702	8392	6	53	8.83333	-12.3863	-2.05923	-0.24994	0	0.24994	0.19681	hypo
1047	chr1	31572971	31573139	87818	87822	8807	5	169	33.8	8.45361	1.71706	0.496084	0.970821	0.474737	0.209261	hyper
3378	chr1	31614954	31614998	87922	87926	8822	5	45	9	-10.1633	-2.03256	-0.231956	0.142796	0.374753	0.200441	hypo
1060	chr1	32237679	32237879	89362	89370	8988	9	201	22.3333	15.8441	1.8006	0.491382	0.935686	0.444304	0.194723	hyper
1067	chr1	32666244	32666292	90226	90230	9098	5	49	9.8	7.84562	1.58019	0.497693	0.996408	0.498715	0.20264	hyper
3398	chr1	32816993	32817033	90810	90814	9151	5	41	8.2	-9.92535	-1.91572	-0.245495	0.0284681	0.273963	0.203732	hypo
1072	chr1	32827008	32827042	90880	90885	9154	6	35	5.83333	10.7298	1.78885	0.462692	0.712381	0.249689	0.19732	hyper
3401	chr1	32966967	32967029	91185	91189	9185	5	63	12.6	-8.82612	-1.50542	-0.281642	0.14272	0.424362	0.199066	hypo
1080	chr1	33083042	33083241	91449	91455	9225	7	200	28.5714	12.6898	1.84094	0.494472	0.95855	0.464078	0.207065	hyper
3410	chr1	33177984	33178007	91720	91726	9258	7	24	3.42857	-12.8643	-1.83769	-0.249845	0	0.249845	0.2023	hypo
1085	chr1	33207864	33207873	91908	91912	9276	5	10	2	7.68045	1.53628	0.374582	0.995587	0.621005	0.190464	hyper
3420	chr1	33367033	33367068	92530	92536	9333	7	36	5.14286	-16.3649	-2.23119	-0.376348	0.121873	0.498222	0.204269	hypo
1090	chr1	33429666	33429847	92664	92672	9352	9	182	20.2222	13.9436	1.55203	0.4977	0.99433	0.49663	0.199443	hyper
1094	chr1	33646455	33646571	93117	93121	9398	5	117	23.4	9.70667	2.44967	0.521156	0.970676	0.44952	0.210623	hyper
3432	chr1	34630801	34630848	94256	94260	9505	5	48	9.6	-7.76029	-1.55155	-0.249399	0	0.249399	0.194332	hypo
1109	chr1	35246986	35247188	94498	94508	9550	11	203	18.4545	23.2636	2.32427	0.465486	0.999205	0.533719	0.202403	hyper
1118	chr1	35899889	35899983	95564	95569	9652	6	95	15.8333	10.1341	1.70227	0.603576	0.832574	0.228998	0.211218	hyper
3453	chr1	36348996	36349163	96429	96434	9733	6	168	28	-9.7031	-1.6171	-0.214166	0.28554	0.499706	0.206588	hypo
1125	chr1	36504046	36504151	96610	96614	9749	5	106	21.2	8.86245	2.2808	0.399803	0.999455	0.599652	0.194877	hyper
1128	chr1	36554488	36554684	96735	96747	9760	13	197	15.1538	26.3605	2.31312	0.568975	0.943367	0.374393	0.196197	hyper
3465	chr1	36675689	36675891	97305	97310	9805	6	203	33.8333	-10.257	-1.70348	-0.249721	0	0.249721	0.211429	hypo
1133	chr1	36772587	36772617	97484	97489	9827	6	31	5.16667	12.5251	2.10488	0.499387	0.998911	0.499524	0.197083	hyper
3474	chr1	37783963	37783985	98815	98819	9996	5	23	4.6	-9.42968	-1.88347	-0.21398	0.285116	0.499096	0.216504	hypo
3475	chr1	37980449	37980473	99044	99049	10024	6	25	4.16667	-12.1033	-2.01303	-0.249954	0	0.249954	0.197247	hypo
1153	chr1	38267145	38267215	99786	99792	10096	7	71	10.1429	13.1303	1.8779	0.428141	0.428141	0	0.199912	hyper
3477	chr1	38324822	38324848	99943	99947	10105	5	27	5.4	-11.0437	-1.6918	-0.224812	0	0.224812	0.193364	hypo
3482	chr1	38397304	38397369	100106	100113	10119	8	66	8.25	-20.5903	-2.55276	-0.428157	0.570955	0.999112	0.211216	hypo
1156	chr1	38454689	38454860	100255	100261	10134	7	172	24.5714	17.1201	2.45595	0.622568	0.995676	0.373108	0.202558	hyper
3485	chr1	38471082	38471119	100405	100412	10141	8	38	4.75	-14.826	-1.85261	-0.249527	0	0.249527	0.197339	hypo
1170	chr1	39113093	39113195	101240	101249	10227	10	103	10.3	15.7298	1.57934	0.374831	0.999608	0.624777	0.198861	hyper
1176	chr1	39420897	39421038	101724	101729	10276	6	142	23.6667	15.3068	3.12923	0.594228	0.594228	0	0.207622	hyper
3496	chr1	39456986	39457025	101823	101828	10289	6	40	6.66667	-9.77007	-1.62212	-0.249457	0	0.249457	0.201294	hypo
1186	chr1	39958027	39958074	102845	102851	10386	7	48	6.85714	14.0205	2.59119	0.482723	0.731769	0.249046	0.206486	hyper
1189	chr1	39981287	39981461	102975	102983	10395	9	175	19.4444	13.6444	1.51779	0.302785	0.427682	0.124897	0.196274	hyper
1191	chr1	40041522	40041700	103064	103071	10409	8	179	22.375	13.6594	1.71558	0.44557	0.570122	0.124552	0.213479	hyper
1192	chr1	40072434	40072616	103259	103263	10417	5	183	36.6	13.1238	2.63857	0.749604	0.999476	0.249872	0.198279	hyper
1200	chr1	40254921	40255052	103923	103931	10465	9	132	14.6667	16.1503	1.8041	0.372552	0.994124	0.621572	0.200162	hyper
1207	chr1	40378867	40379020	104311	104317	10497	7	154	22	13.7218	2.40077	0.392393	0.856207	0.463815	0.200381	hyper
1209	chr1	40420853	40421044	104401	104412	10505	12	192	16	26.78	2.23425	0.463352	0.712997	0.249645	0.198229	hyper
1213	chr1	40505782	40505943	104527	104536	10524	10	162	16.2	20.2309	2.0289	0.374606	0.999221	0.624615	0.194821	hyper
1216	chr1	40598431	40598613	104661	104665	10538	5	183	36.6	8.40136	2.19337	0.382066	0.856912	0.474847	0.195204	hyper
1220	chr1	40896435	40896584	105313	105317	10601	5	150	30	12.9512	2.5906	0.731849	0.856791	0.124942	0.197991	hyper
3516	chr1	40942904	40942946	105398	105402	10607	5	43	8.6	-11.0585	-2.2107	-0.374387	0	0.374387	0.197768	hypo
1222	chr1	40974776	40974934	105508	105513	10613	6	159	26.5	9.42375	1.58843	0.373783	0.998015	0.624232	0.196179	hyper
3524	chr1	41249625	41249657	105893	105899	10662	7	33	4.71429	-12.8031	-1.82788	-0.249646	0	0.249646	0.190951	hypo
3526	chr1	41268073	41268115	105985	105991	10670	7	43	6.14286	-11.4736	-1.63142	-0.249432	0	0.249432	0.210545	hypo
3530	chr1	41350234	41350406	106282	106289	10691	8	173	21.625	-16.8754	-1.67503	-0.290178	0.427885	0.718064	0.220989	hypo
3532	chr1	41707075	41707114	106601	106605	10731	5	40	8	-13.4504	-2.54806	-0.492205	0.256583	0.748787	0.201703	hypo
3533	chr1	41707474	41707514	106636	106642	10731	7	41	5.85714	-14.3653	-2.04316	-0.356932	0.142363	0.499294	0.19686	hypo
3535	chr1	41827663	41827691	106845	106849	10749	5	29	5.8	-9.76156	-1.80418	-0.25986	0.113568	0.373428	0.190829	hypo
1246	chr1	42501907	42502070	107808	107812	10854	5	164	32.8	10.0796	2.535	0.399851	0.999512	0.599661	0.193043	hyper
1250	chr1	42922176	42922217	108258	108267	10903	10	42	4.2	17.5534	1.79137	0.499608	0.999179	0.499571	0.20454	hyper
1253	chr1	43148211	43148305	108491	108501	10926	11	95	8.63636	17.3301	1.59149	0.249927	0.99527	0.745343	0.197328	hyper
3541	chr1	43232744	43232810	108718	108724	10942	7	67	9.57143	-18.8782	-2.36816	-0.369357	0.467939	0.837296	0.203633	hypo
3543	chr1	43282654	43282697	108845	108849	10955	5	44	8.8	-7.93751	-1.58111	-0.214304	0.285605	0.499909	0.19859	hypo
1256	chr1	43312347	43312379	108934	108940	10960	7	33	4.71429	11.8631	1.70742	0.247223	0.978704	0.731481	0.208748	hyper
1260	chr1	43454015	43454189	109319	109325	10989	7	175	25	12.48	1.80238	0.372223	0.978898	0.606675	0.209072	hyper
3571	chr1	44872490	44872530	111922	111926	11268	5	41	8.2	-9.56219	-1.55469	-0.231949	0.142376	0.374325	0.198181	hypo
1289	chr1	44883630	44883666	112065	112072	11272	8	37	4.625	15.3546	1.94939	0.498126	0.996164	0.498038	0.212884	hyper
3577	chr1	45169331	45169467	112467	112473	11331	7	137	19.5714	-16.6686	-2.36649	-0.481454	0.142704	0.624158	0.214905	hypo
1294	chr1	45169491	45169693	112474	112479	11331	6	203	33.8333	13.7089	2.61826	0.517369	0.642242	0.124873	0.213247	hyper
1307	chr1	45792887	45792929	113810	113814	11442	5	43	8.6	11.2416	2.26386	0.481793	0.856621	0.374828	0.208077	hyper
1309	chr1	45948989	45949194	114001	114005	11464	5	206	41.2	8.90263	1.7993	0.442708	0.542666	0.0999587	0.198179	hyper
1315	chr1	46216422	46216609	114768	114773	11535	6	188	31.3333	9.68483	1.62844	0.496838	0.975882	0.479044	0.196969	hyper
3601	chr1	46598162	46598207	115009	115015	11581	7	46	6.57143	-10.9016	-1.55042	-0.248947	0	0.248947	0.209972	hypo
1324	chr1	46632696	46632857	115088	115095	11584	8	162	20.25	19.4878	2.60006	0.46809	0.998799	0.530708	0.205469	hyper
3604	chr1	46761808	46762013	115338	115342	11620	5	206	41.2	-11.3696	-2.26895	-0.373402	0	0.373402	0.200689	hypo
1335	chr1	46859780	46859896	115715	115719	11657	5	117	23.4	9.48212	2.76341	0.431661	0.855877	0.424216	0.202577	hyper
1337	chr1	46914528	46914700	115888	115892	11672	5	173	34.6	7.75169	1.55197	0.374496	0.998368	0.623873	0.196605	hyper
3609	chr1	46955591	46955631	116054	116059	11685	6	41	6.83333	-15.6791	-2.07989	-0.459589	0.142373	0.601963	0.197354	hypo
1352	chr1	47900137	47900320	117192	117201	11803	10	184	18.4	23.5104	2.71666	0.673906	0.99866	0.324753	0.205022	hyper
1370	chr1	49813467	49813906	118583	118588	11948	6	440	73.3333	13.22	2.56713	0.410631	0.952019	0.541388	0.20201	hyper
1372	chr1	50882293	50882446	118929	118934	11992	6	154	25.6667	12.6493	2.15371	0.619333	0.973024	0.353691	0.206533	hyper
3637	chr1	51425464	51425502	119405	119411	12038	7	39	5.57143	-15.9437	-2.27329	-0.374277	0	0.374277	0.207518	hypo
1375	chr1	51426008	51426048	119470	119475	12038	6	41	6.83333	11.0679	1.86708	0.481718	0.856549	0.374832	0.206085	hyper
1380	chr1	51984847	51984995	120098	120111	12097	14	149	10.6429	21.6941	1.55829	0.249165	0.99858	0.749415	0.188793	hyper
3645	chr1	52177046	52177124	120189	120195	12113	7	79	11.2857	-16.9207	-2.0236	-0.293986	0.203851	0.497837	0.204545	hypo
1381	chr1	52195275	52195304	120241	120246	12115	6	30	5	12.392	2.07476	0.381365	0.997481	0.616115	0.197008	hyper
1382	chr1	52195423	52195457	120250	120254	12115	5	35	7	10.2561	2.05657	0.381068	0.997461	0.616393	0.199918	hyper
1384	chr1	52313005	52313196	120302	120307	12124	6	192	32	16.1009	2.68603	0.606928	0.856847	0.249919	0.202706	hyper
1391	chr1	52964016	52964211	121249	121254	12230	6	196	32.6667	11.9095	2.84411	0.270744	0.499728	0.228984	0.206856	hyper
1410	chr1	53795868	53795962	122874	122878	12414	5	95	19	11.517	2.31122	0.499558	0.998987	0.499429	0.195329	hyper
1415	chr1	53935470	53935605	123150	123154	12443	5	136	27.2	9.3266	2.47297	0.381825	0.856419	0.474594	0.199272	hyper
1418	chr1	53992429	53992592	123288	123292	12471	5	164	32.8	8.76644	1.75841	0.499884	0.999661	0.499776	0.200823	hyper
1424	chr1	54469858	54470031	123894	123899	12540	6	174	29	10.9194	1.83157	0.482045	0.856951	0.374906	0.219818	hyper
1430	chr1	54701372	54701416	124193	124197	12585	5	45	9	8.9005	2.27833	0.399799	0.999412	0.599613	0.20156	hyper
1433	chr1	54871580	54871742	124483	124502	12632	20	163	8.15	54.0691	2.76901	0.57457	0.711715	0.137145	0.19496	hyper
1441	chr1	55271869	55272040	125371	125376	12738	6	172	28.6667	12.2887	2.04901	0.500023	0.999724	0.4997	0.199424	hyper
1449	chr1	55680132	55680178	125814	125818	12805	5	47	9.4	7.7789	1.56382	0.46307	0.711876	0.248806	0.199425	hyper
1450	chr1	55681237	55681280	125886	125892	12806	7	44	6.28571	13.0271	1.88179	0.496728	0.976402	0.479674	0.193026	hyper
1453	chr1	57034391	57034593	126222	126228	12885	7	203	29	11.8204	1.69244	0.445864	0.570651	0.124786	0.205719	hyper
1454	chr1	57111170	57111228	126367	126373	12897	7	59	8.42857	12.5985	1.80718	0.37458	0.998676	0.624096	0.20376	hyper
1456	chr1	59042006	59042180	126935	126943	12989	9	175	19.4444	16.2145	1.82207	0.357277	0.856702	0.499425	0.212574	hyper
3689	chr1	59089161	59089201	127028	127033	12994	6	41	6.83333	-10.9357	-1.76307	-0.368984	0.214238	0.583223	0.201628	hypo
1462	chr1	61542698	61542731	128135	128139	13110	5	34	6.8	7.80248	1.56141	0.37429	0.995238	0.620947	0.206538	hyper
3700	chr1	62655195	62655361	128813	128818	13220	6	167	27.8333	-11.012	-1.82336	-0.339163	0.285548	0.624711	0.210486	hypo
3702	chr1	62682272	62682366	128881	128887	13226	7	95	13.5714	-14.8624	-1.78289	-0.249815	0.571202	0.821016	0.208176	hypo
1473	chr1	62902657	62902820	129155	129168	13262	14	164	11.7143	29.2824	2.2559	0.468213	0.96768	0.499468	0.194574	hyper
3715	chr1	64937190	64937237	130888	130894	13440	7	48	6.85714	-10.5752	-1.50744	-0.214018	0.285531	0.499549	0.200906	hypo
1490	chr1	64971481	64971559	130905	130918	13444	14	79	5.64286	28.1091	2.51799	0.401717	0.713965	0.312248	0.205649	hyper
1494	chr1	65537334	65537378	131453	131457	13483	5	45	9	10.7328	2.16073	0.49921	0.998619	0.499408	0.205463	hyper
1501	chr1	65886198	65886279	131921	131929	13526	9	82	9.11111	20.8961	2.40162	0.339981	0.83847	0.498489	0.205845	hyper
1505	chr1	67896027	67896073	132657	132661	13614	5	47	9.4	8.20797	1.64429	0.44595	0.570851	0.124901	0.207387	hyper
1510	chr1	68298619	68298656	132867	132873	13638	7	38	5.42857	17.3052	2.57562	0.425616	0.550478	0.124861	0.197196	hyper
1512	chr1	68697258	68697386	133063	133068	13663	6	129	21.5	10.9923	1.84154	0.499856	0.999654	0.499798	0.207163	hyper
1516	chr1	71513247	71513434	133952	133961	13807	10	188	18.8	18.4587	2.4002	0.492534	0.842311	0.349777	0.208114	hyper
1522	chr1	75595975	75596136	134712	134720	13936	9	162	18	14.8373	1.6566	0.374552	0.998892	0.62434	0.206196	hyper
1530	chr1	76309589	76309747	135081	135085	13977	5	159	31.8	8.31088	1.66659	0.48161	0.85612	0.37451	0.204726	hyper
3735	chr1	78153065	78153253	135758	135762	14071	5	189	37.8	-9.37438	-1.63299	-0.282121	0.142743	0.424864	0.203317	hypo
1534	chr1	78200530	78200664	135794	135798	14075	5	135	27	8.25934	2.12534	0.274867	0.998917	0.72405	0.211424	hyper
1547	chr1	84543882	84544068	137417	137426	14320	10	187	18.7	18.4509	2.17184	0.274341	0.709526	0.435185	0.196973	hyper
1548	chr1	85085989	85086190	137718	137722	14345	5	202	40.4	9.46348	1.95758	0.470973	0.770714	0.299741	0.20287	hyper
1555	chr1	85742265	85742411	138490	138501	14392	12	147	12.25	25.0236	2.4521	0.407052	0.677383	0.270331	0.202977	hyper
1557	chr1	86047065	86047106	138804	138808	14412	5	42	8.4	12.1559	2.43177	0.587024	0.71137	0.124346	0.191855	hyper
3751	chr1	87170109	87170136	139165	139171	14464	7	28	4	-11.872	-1.58004	-0.201136	0.5295	0.730636	0.203473	hypo
3752	chr1	87170714	87170729	139219	139223	14464	5	16	3.2	-10.0279	-1.99651	-0.249574	0	0.249574	0.197616	hypo
1559	chr1	87365087	87365246	139349	139358	14487	10	160	16	20.6098	2.08064	0.446286	0.571236	0.12495	0.205992	hyper
3755	chr1	88089086	88089289	139874	139879	14541	6	204	34	-18.2485	-3.02014	-0.624826	0	0.624826	0.211215	hypo
1566	chr1	89150099	89150243	140141	140149	14583	9	145	16.1111	19.6411	2.66345	0.49388	0.618851	0.124971	0.200584	hyper
1569	chr1	90098704	90098873	140590	140600	14639	11	170	15.4545	33.2367	3.47563	0.539625	0.959523	0.419897	0.193353	hyper
1571	chr1	90309036	90309218	140883	140889	14662	7	183	26.1429	14.0412	2.50935	0.480109	0.710265	0.230155	0.203633	hyper
1573	chr1	91179476	91179671	141254	141260	14710	7	196	28	10.907	1.55846	0.354589	0.852777	0.498188	0.203945	hyper
1574	chr1	91183254	91183455	141281	141293	14712	13	202	15.5385	23.684	2.20926	0.402149	0.76644	0.364291	0.202207	hyper
1575	chr1	91191236	91191292	141395	141401	14715	7	57	8.14286	11.6321	1.66625	0.355672	0.855288	0.499615	0.20351	hyper
1578	chr1	92351826	92351867	142152	142156	14809	5	42	8.4	9.43075	1.88653	0.499129	0.998699	0.499571	0.204906	hyper
1579	chr1	92351951	92351988	142158	142162	14809	5	38	7.6	12.3128	2.48542	0.624022	0.998699	0.374677	0.207317	hyper
1581	chr1	92406801	92406958	142218	142222	14821	5	158	31.6	8.57378	1.71698	0.249796	0.999373	0.749577	0.214309	hyper
1582	chr1	92407766	92407900	142226	142232	14822	7	135	19.2857	11.3285	1.63289	0.249802	0.999395	0.749593	0.217785	hyper
1587	chr1	92950115	92950160	142757	142762	14878	6	46	7.66667	13.0003	2.16811	0.35602	0.85252	0.4965	0.204605	hyper
1588	chr1	92950775	92950981	142795	142801	14878	7	207	29.5714	19.7416	3.2412	0.481308	0.587619	0.106311	0.205017	hyper
1590	chr1	92951778	92951909	142836	142842	14879	7	132	18.8571	12.4535	1.78376	0.249128	0.993459	0.744331	0.198907	hyper
1604	chr1	95007611	95007784	144594	144601	15058	8	174	21.75	18.6795	2.34655	0.480976	0.855411	0.374435	0.202499	hyper
1605	chr1	95007828	95007979	144603	144610	15058	8	152	19	14.786	2.30623	0.38757	0.855488	0.467918	0.20292	hyper
3788	chr1	95346986	95347176	144780	144784	15090	5	191	38.2	-9.29688	-1.8537	-0.356947	0.142673	0.49962	0.201352	hypo
1608	chr1	95583166	95583339	145053	145062	15113	10	174	17.4	18.1944	2.36146	0.348855	0.698217	0.349361	0.210802	hyper
1611	chr1	95699474	95699671	145127	145145	15123	19	198	10.4211	34.4655	2.66244	0.401213	0.789286	0.388073	0.21964	hyper
1613	chr1	97228623	97228734	145589	145593	15182	5	112	22.4	11.5978	2.44468	0.42136	0.571326	0.149966	0.212298	hyper
1617	chr1	99470207	99470238	146013	146017	15243	5	32	6.4	7.99118	1.6101	0.374175	0.998318	0.624143	0.201683	hyper
1622	chr1	100437053	100437158	146481	146485	15287	5	106	21.2	7.73667	1.5545	0.374623	0.999234	0.624612	0.203497	hyper
1630	chr1	101005307	101005451	146861	146871	15327	11	145	13.1818	17.9045	1.63303	0.249469	0.998977	0.749508	0.194183	hyper
1631	chr1	101005532	101005564	146875	146880	15327	6	33	5.5	9.73444	1.62252	0.249468	0.998976	0.749508	0.195065	hyper
3805	chr1	103319361	103319380	147437	147441	15412	5	20	4	-10.385	-2.07615	-0.499937	0	0.499937	0.2057	hypo
3807	chr1	106675550	106675588	148124	148128	15534	5	39	7.8	-7.95685	-1.58501	-0.356896	0.142757	0.499653	0.205667	hypo
3808	chr1	107535241	107535274	148271	148275	15556	5	34	6.8	-11.1064	-1.51406	-0.356692	0.142799	0.499491	0.202269	hypo
1642	chr1	107600017	107600063	148380	148384	15562	5	47	9.4	7.86864	1.575	0.374856	0.999602	0.624746	0.200416	hyper
1647	chr1	108743022	108743085	148880	148884	15605	5	64	12.8	9.98672	2.11192	0.46063	0.885571	0.424941	0.203423	hyper
1657	chr1	109604820	109604957	149647	149652	15676	6	138	23	14.06	3.39551	0.540427	0.998687	0.458259	0.199841	hyper
1660	chr1	109647153	109647191	149884	149888	15699	5	39	7.8	8.83579	1.7673	0.481891	0.856632	0.374741	0.211881	hyper
3815	chr1	109704553	109704589	149950	149954	15710	5	37	7.4	-7.61007	-1.50401	-0.360387	0.114219	0.474606	0.211149	hypo
1661	chr1	109737972	109738072	150002	150007	15720	6	101	16.8333	9.82938	1.6526	0.499646	0.999046	0.499401	0.202217	hyper
3826	chr1	110453755	110453786	151298	151303	15865	6	32	5.33333	-12.3312	-2.05468	-0.249728	0	0.249728	0.195369	hypo
3831	chr1	110613003	110613043	151611	151615	15891	5	41	8.2	-9.96121	-1.99095	-0.232078	0.142807	0.374885	0.191577	hypo
1677	chr1	110882513	110882673	152328	152336	15942	9	161	17.8889	18.1511	2.51722	0.400288	0.996275	0.595987	0.19903	hyper
1681	chr1	110884074	110884221	152368	152375	15943	8	148	18.5	15.1588	1.90326	0.372764	0.996388	0.623623	0.20475	hyper
1685	chr1	111149371	111149496	152641	152645	15980	5	126	25.2	8.99012	1.81618	0.373608	0.997099	0.62349	0.192602	hyper
1688	chr1	111582897	111583002	152953	152957	16011	5	106	21.2	18.9057	3.78988	0.713933	0.713933	0	0.199816	hyper
1690	chr1	111813533	111813698	153108	153114	16024	7	166	23.7143	14.9375	2.1375	0.375092	0.999625	0.624533	0.199741	hyper
1693	chr1	112162440	112162460	153316	153320	16045	5	21	4.2	10.1988	2.0432	0.464049	0.713958	0.249909	0.210667	hyper
1700	chr1	112533732	112533772	153850	153854	16095	5	41	8.2	8.75732	1.75896	0.479969	0.853552	0.373583	0.202688	hyper
1702	chr1	113166331	113166454	154329	154334	16150	6	124	20.6667	10.7111	1.79135	0.37478	0.999537	0.624757	0.209705	hyper
3846	chr1	113207413	113207511	154369	154374	16156	6	99	16.5	-9.19415	-1.5297	-0.30316	0.570978	0.874138	0.198934	hypo
3847	chr1	113249506	113249534	154474	154479	16169	6	29	4.83333	-9.21943	-1.53647	-0.249142	0	0.249142	0.195406	hypo
3849	chr1	113271418	113271448	154694	154698	16179	5	31	6.2	-15.989	-2.68238	-0.563173	0.285265	0.848438	0.193584	hypo
3851	chr1	113403937	113404001	155081	155086	16220	6	65	10.8333	-18.42	-2.12948	-0.425419	0.261801	0.68722	0.206011	hypo
3854	chr1	113580904	113581113	155381	155385	16263	5	210	42	-9.47109	-1.89313	-0.231959	0.142723	0.374683	0.203693	hypo
1715	chr1	115059713	115059901	156742	156746	16411	5	189	37.8	8.96096	1.82889	0.366986	0.940889	0.573902	0.209683	hyper
1719	chr1	115632124	115632155	157099	157103	16459	5	32	6.4	13.3578	2.67325	0.58821	0.713149	0.124939	0.202549	hyper
1720	chr1	116381571	116381723	157585	157589	16494	5	153	30.6	11.1052	2.37218	0.469523	0.967668	0.498145	0.195476	hyper
1725	chr1	117317732	117317893	158285	158289	16575	5	162	32.4	9.76526	1.96117	0.356954	0.856679	0.499725	0.210471	hyper
1727	chr1	117487409	117487449	158457	158461	16588	5	41	8.2	7.53939	1.50809	0.214252	0.714137	0.499885	0.214869	hyper
1733	chr1	119527463	119527654	159176	159181	16695	6	192	32	12.2918	2.31743	0.447564	0.903806	0.456242	0.197922	hyper
1735	chr1	119543942	119543958	159388	159392	16706	5	17	3.4	12.0633	2.41967	0.499854	0.999788	0.499934	0.197032	hyper
1736	chr1	119550177	119550381	159439	159446	16710	8	205	25.625	15.6901	2.23183	0.428289	0.803217	0.374927	0.204025	hyper
1737	chr1	119619484	119619654	159493	159498	16717	6	171	28.5	12.4901	2.0903	0.499523	0.999187	0.499664	0.20527	hyper
3880	chr1	120191152	120191183	159836	159841	16763	6	32	5.33333	-10.9755	-1.82875	-0.249583	0	0.249583	0.193947	hypo
1740	chr1	120612395	120612435	160035	160040	16802	6	41	6.83333	9.02502	1.50641	0.303297	0.428208	0.124911	0.203346	hyper
3892	chr1	144521266	144521293	161280	161284	16938	5	28	5.6	-7.67887	-1.53129	-0.303333	0.570986	0.874319	0.215098	hypo
1754	chr1	145390210	145390340	161925	161930	17015	6	131	21.8333	9.55845	1.60381	0.481887	0.856738	0.374851	0.221764	hyper
1757	chr1	145507930	145508062	162235	162239	17048	5	133	26.6	9.41329	1.88616	0.481866	0.856708	0.374842	0.212884	hyper
1758	chr1	145573479	145573561	162354	162359	17065	6	83	13.8333	9.67523	1.61467	0.374893	0.999728	0.624835	0.201038	hyper
1759	chr1	145611156	145611198	162470	162476	17077	7	43	6.14286	18.0095	2.57354	0.624451	0.999221	0.374769	0.21273	hyper
3900	chr1	145668110	145668178	162561	162567	17085	7	69	9.85714	-14.5001	-1.61535	-0.436073	0.224458	0.660531	0.214717	hypo
1761	chr1	145670705	145670878	162607	162611	17086	5	174	34.8	9.60246	2.40872	0.396376	0.97129	0.574915	0.214562	hyper
3905	chr1	146552541	146552576	163052	163056	17135	5	36	7.2	-8.41501	-1.67991	-0.249809	0	0.249809	0.229748	hypo
1766	chr1	147401070	147401086	163796	163801	17216	6	17	2.83333	9.72631	1.62117	0.321301	0.571148	0.249848	0.207512	hyper
3914	chr1	147421525	147421574	163812	163816	17217	5	50	10	-9.95432	-1.99055	-0.374865	0	0.374865	0.207513	hypo
3916	chr1	147422146	147422195	163847	163852	17217	6	50	8.33333	-19.2201	-3.20123	-0.624743	0	0.624743	0.206458	hypo
1775	chr1	149146488	149146739	164704	164712	17308	9	252	28	17.6531	2.35879	0.523746	0.85609	0.332344	0.219215	hyper
1776	chr1	149147475	149147634	164733	164740	17308	8	160	20	15.2728	1.90995	0.499891	0.998671	0.498781	0.214816	hyper
1777	chr1	149148146	149148312	164745	164753	17309	9	167	18.5556	17.5696	1.96976	0.499769	0.998689	0.49892	0.211484	hyper
1780	chr1	149293767	149293964	165096	165100	17341	5	198	39.6	10.2105	2.04823	0.49989	0.998641	0.498751	0.208769	hyper
1782	chr1	149326585	149326709	165125	165130	17346	6	125	20.8333	17.8513	3.57583	0.624744	0.999535	0.374791	0.207568	hyper
1795	chr1	150044451	150044647	166309	166313	17470	5	197	39.4	8.96785	2.2003	0.628318	0.628318	0	0.21173	hyper
1803	chr1	150419404	150419606	167105	167110	17574	6	203	33.8333	13.1889	2.21478	0.749309	0.999182	0.249873	0.215888	hyper
1809	chr1	150844072	150844241	167824	167828	17669	5	170	34	8.8977	2.26103	0.399647	0.998988	0.599342	0.210574	hyper
1815	chr1	151017769	151017891	168272	168277	17716	6	123	20.5	9.63836	1.60821	0.37453	0.998791	0.62426	0.203582	hyper
1816	chr1	151103906	151104055	168520	168531	17743	12	150	12.5	34.5229	2.99297	0.566623	0.701971	0.135348	0.208466	hyper
1820	chr1	151309591	151309696	169182	169186	17814	5	106	21.2	7.65548	1.53478	0.249913	0.999637	0.749724	0.203773	hyper
1826	chr1	151431282	151431313	169408	169419	17848	12	32	2.66667	20.7166	2.26915	0.456682	0.571237	0.114555	0.21286	hyper
1829	chr1	151500532	151500588	169607	169611	17867	5	57	11.4	8.45272	1.6995	0.464141	0.71404	0.249898	0.222085	hyper
1831	chr1	151555504	151555705	169704	169709	17885	6	202	33.6667	10.8893	1.82188	0.481808	0.856591	0.374783	0.215579	hyper
3967	chr1	151573216	151573261	169744	169748	17891	5	46	9.2	-9.87325	-1.9738	-0.374773	0	0.374773	0.217455	hypo
3971	chr1	151763704	151763815	170136	170149	17931	14	112	8	-31.4308	-2.24076	-0.374143	0	0.374143	0.202468	hypo
1835	chr1	151966687	151966847	170521	170527	17968	7	161	23	13.3146	1.90472	0.374524	0.999074	0.62455	0.211136	hyper
1855	chr1	154244834	154245044	173220	173227	18276	8	211	26.375	15.3475	2.42184	0.479897	0.714155	0.234258	0.211998	hyper
4000	chr1	154428089	154428219	173698	173702	18329	5	131	26.2	-7.87218	-1.57189	-0.37482	0	0.37482	0.223472	hypo
4003	chr1	154531092	154531116	173962	173970	18355	9	25	2.77778	-17.6819	-1.96419	-0.302259	0.56979	0.87205	0.207816	hypo
1868	chr1	154964642	154964843	174815	174819	18461	5	202	40.4	8.2196	2.18876	0.510345	0.885159	0.374814	0.209418	hyper
1870	chr1	154976185	154976346	174896	174900	18470	5	162	32.4	8.53062	2.17148	0.488991	0.713877	0.224886	0.215592	hyper
1871	chr1	154990136	154990178	174997	175002	18478	6	43	7.16667	10.3773	1.74139	0.58863	0.713558	0.124928	0.210738	hyper
1874	chr1	155034804	155034953	175201	175205	18496	5	150	30	10.273	2.05647	0.48108	0.855822	0.374742	0.208334	hyper
1876	chr1	155046840	155047037	175314	175318	18502	5	198	39.6	12.7213	3.06366	0.640981	0.940033	0.299052	0.205611	hyper
1877	chr1	155098438	155098641	175601	175608	18521	8	204	25.5	16.3226	2.35733	0.543794	0.855738	0.311944	0.206202	hyper
1881	chr1	155225342	155225515	176230	176235	18575	6	174	29	10.2827	1.75517	0.36446	0.926139	0.561679	0.208182	hyper
1886	chr1	155290764	155290961	176529	176535	18601	7	198	28.2857	11.1351	1.59301	0.231856	0.856674	0.624818	0.20237	hyper
1887	chr1	155291283	155291453	176543	176548	18601	6	171	28.5	9.9664	1.66408	0.24974	0.999434	0.749694	0.203283	hyper
1892	chr1	155397191	155397386	176829	176833	18632	5	196	39.2	9.78553	2.4776	0.517652	0.942523	0.424871	0.206276	hyper
4022	chr1	155552343	155552545	177019	177023	18666	5	203	40.6	-8.54629	-1.70035	-0.374733	0	0.374733	0.224792	hypo
1923	chr1	156437846	156437891	179156	179160	18932	5	46	9.2	10.6676	2.28478	0.72114	0.97108	0.249939	0.214411	hyper
1931	chr1	156829744	156829918	180279	180285	19043	7	175	25	16.4669	2.45464	0.477811	0.977062	0.499251	0.203693	hyper
1932	chr1	157015984	157016031	180818	180827	19089	10	48	4.8	27.6529	2.84237	0.558016	0.570484	0.0124686	0.212386	hyper
1935	chr1	157107867	157107909	180910	180914	19106	5	43	8.6	8.75197	2.11765	0.423897	0.998522	0.574626	0.204249	hyper
4043	chr1	157125718	157125909	180979	180983	19109	5	192	38.4	-9.49082	-1.77185	-0.256988	0.142693	0.399681	0.202451	hypo
1954	chr1	160313019	160313057	182752	182758	19373	7	39	5.57143	13.1253	1.87794	0.37473	0.99942	0.62469	0.210256	hyper
4057	chr1	160340670	160340720	182804	182809	19380	6	51	8.5	-9.89867	-1.64956	-0.249765	0	0.249765	0.207364	hypo
1957	chr1	160370286	160370360	182840	182846	19385	7	75	10.7143	12.3237	1.8109	0.328973	0.632462	0.303489	0.206091	hyper
1959	chr1	160985045	160985112	183133	183137	19431	5	68	13.6	9.59458	2.44108	0.474817	0.599795	0.124978	0.211498	hyper
4065	chr1	161031734	161031802	183293	183297	19444	5	69	13.8	-11.0042	-1.63537	-0.470598	0.0285615	0.499159	0.202191	hypo
1961	chr1	161068345	161068389	183367	183371	19453	5	45	9	9.79036	2.42404	0.524692	0.999307	0.474615	0.211699	hyper
1964	chr1	161087750	161087780	183405	183410	19456	6	31	5.16667	13.0578	2.1861	0.481979	0.855821	0.373842	0.209779	hyper
4074	chr1	161209133	161209347	183823	183827	19497	5	215	43	-11.8888	-2.20441	-0.374674	0.199748	0.574422	0.205184	hypo
1970	chr1	161275657	161275800	183984	183988	19511	5	144	28.8	7.59738	1.52321	0.357113	0.856758	0.499645	0.219329	hyper
1972	chr1	161283956	161284119	184005	184011	19514	7	164	23.4286	14.0323	2.6589	0.464021	0.856291	0.39227	0.219462	hyper
1973	chr1	161410442	161410631	184352	184361	19547	10	190	19	17.7852	1.78122	0.44541	0.570173	0.124763	0.207968	hyper
1974	chr1	161494268	161494292	184467	184472	19559	6	25	4.16667	9.07732	1.51407	0.321207	0.571047	0.24984	0.204532	hyper
1975	chr1	161495013	161495160	184477	184484	19560	8	148	18.5	13.3982	1.6803	0.374912	0.999274	0.624362	0.204532	hyper
4085	chr1	161696805	161696913	184705	184714	19581	10	109	10.9	-23.6972	-1.82081	-0.329929	0.256878	0.586807	0.212212	hypo
1980	chr1	162531617	162531655	185298	185303	19650	6	39	6.5	10.3722	1.73304	0.463397	0.71311	0.249713	0.211481	hyper
1990	chr1	165204887	165205095	186023	186033	19766	11	209	19	18.4898	1.6982	0.321308	0.569745	0.248438	0.2133	hyper
4093	chr1	166323231	166323291	186852	186856	19862	5	61	12.2	-8.81425	-1.76095	-0.446269	0.428456	0.874725	0.209171	hypo
1999	chr1	167459377	167459401	187761	187765	19942	5	25	5	13.0141	2.6033	0.749077	0.998877	0.2498	0.201303	hyper
2002	chr1	167897308	167897478	188270	188274	19998	5	171	34.2	10.2531	2.16413	0.563938	0.713849	0.149912	0.219986	hyper
2004	chr1	167905255	167905301	188294	188299	20000	6	47	7.83333	10.382	1.74055	0.339045	0.713887	0.374842	0.214204	hyper
4105	chr1	168105675	168105857	188500	188505	20027	6	183	30.5	-10.4929	-1.7448	-0.232065	0.142603	0.374667	0.206077	hypo
2008	chr1	170619622	170619684	189502	189507	20165	6	63	10.5	12.3193	2.06665	0.339229	0.713981	0.374752	0.215733	hyper
4114	chr1	171663027	171663270	189970	189978	20236	9	244	27.1111	-18.098	-1.52733	-0.259842	0.476065	0.735907	0.205886	hypo
2010	chr1	171750779	171750803	190078	190082	20244	5	25	5	8.92677	1.85639	0.431876	0.656676	0.2248	0.202539	hyper
2013	chr1	173793800	173793957	190761	190767	20326	7	158	22.5714	13.621	1.95412	0.356699	0.856356	0.499657	0.218967	hyper
2015	chr1	174128996	174129033	191131	191135	20371	5	38	7.6	13.3057	2.94432	0.692184	0.941947	0.249763	0.208062	hyper
2016	chr1	174129142	174129186	191137	191141	20371	5	45	9	9.85478	2.22438	0.556631	0.856345	0.299714	0.211201	hyper
2023	chr1	175568534	175568722	191852	191858	20496	7	189	27	11.2574	1.61204	0.3748	0.999244	0.624444	0.207567	hyper
2029	chr1	178511898	178512068	192965	192978	20653	14	171	12.2143	25.0576	1.82666	0.492742	0.947776	0.455034	0.208465	hyper
2035	chr1	178995433	178995632	193303	193314	20695	12	200	16.6667	39.1171	3.2673	0.60489	0.854225	0.249335	0.208478	hyper
4135	chr1	179010554	179010597	193393	193397	20697	5	44	8.8	-8.69344	-1.73124	-0.285678	0.714103	0.999781	0.202113	hypo
4137	chr1	179051605	179051647	193468	193472	20702	5	43	8.6	-9.78461	-1.9542	-0.249765	0	0.249765	0.213255	hypo
2046	chr1	179712495	179712632	194223	194238	20791	16	138	8.625	24.9585	1.56162	0.247278	0.993359	0.746081	0.20202	hyper
2049	chr1	179851575	179851713	194444	194449	20811	6	139	23.1667	9.76516	1.64054	0.37492	0.999745	0.624825	0.21126	hyper
2054	chr1	180199340	180199415	194850	194854	20860	5	76	15.2	8.14381	1.62921	0.373661	0.993153	0.619492	0.202611	hyper
2064	chr1	181057852	181057998	195870	195874	20943	5	147	29.4	10.7338	2.14832	0.497072	0.995757	0.498686	0.206342	hyper
2077	chr1	183155403	183155437	197466	197470	21125	5	35	7	11.925	2.84955	0.524875	0.999785	0.474909	0.215302	hyper
4168	chr1	184020849	184020882	198086	198092	21200	7	34	4.85714	-14.2676	-2.03664	-0.374077	0	0.374077	0.201269	hypo
2081	chr1	184633244	184633288	198366	198370	21238	5	45	9	9.70502	1.95705	0.370823	0.970243	0.599421	0.210488	hyper
4169	chr1	184886430	184886495	198507	198511	21251	5	66	13.2	-14.256	-2.84474	-0.42843	0.570822	0.999252	0.210736	hypo
2089	chr1	185287131	185287208	198970	198975	21287	6	78	13	14.9593	2.91125	0.541524	0.999746	0.458222	0.202503	hyper
4182	chr1	189195032	189195076	199975	199980	21453	6	45	7.5	-13.8948	-2.31539	-0.28564	0.714247	0.999887	0.205953	hypo
2094	chr1	190447290	190447421	200226	200237	21492	12	132	11	26.5933	2.29333	0.487378	0.986891	0.499514	0.204076	hyper
4191	chr1	192956117	192956152	200814	200819	21579	6	36	6	-11.0204	-1.8357	-0.356963	0.142735	0.499698	0.213565	hypo
4207	chr1	200316537	200316741	203196	203202	21903	7	205	29.2857	-12.4065	-1.67597	-0.252397	0.122424	0.374821	0.221999	hypo
4210	chr1	200589748	200589787	203466	203471	21950	6	40	6.66667	-11.7381	-1.84519	-0.345002	0.404429	0.749431	0.213842	hypo
2108	chr1	200708604	200708727	203677	203687	21965	11	124	11.2727	25.6778	2.3382	0.499174	0.998648	0.499473	0.209308	hyper
2111	chr1	200992192	200992349	204119	204128	22018	10	158	15.8	20.3022	2.59722	0.38703	0.998889	0.611859	0.198261	hyper
4219	chr1	201252406	201252566	204588	204593	22079	6	161	26.8333	-12.5416	-1.60141	-0.317826	0.285625	0.60345	0.213228	hypo
2125	chr1	201708914	201709069	205370	205376	22167	7	156	22.2857	12.6334	1.83026	0.498866	0.998733	0.499867	0.216617	hyper
2146	chr1	202830891	202830909	207238	207242	22393	5	19	3.8	8.09081	1.62343	0.445804	0.570728	0.124923	0.203917	hyper
4246	chr1	202936757	202936796	207500	207504	22411	5	40	8	-10.9745	-2.1914	-0.249345	0	0.249345	0.215004	hypo
2150	chr1	203138145	203138304	207870	207874	22452	5	160	32	9.39501	1.8823	0.49986	0.999764	0.499904	0.211007	hyper
4248	chr1	203274324	203274379	208044	208050	22481	7	56	8	-14.0139	-1.99838	-0.249325	0	0.249325	0.199913	hypo
4252	chr1	203811332	203811474	208681	208685	22574	5	143	28.6	-11.8774	-2.37387	-0.303339	0.570981	0.87432	0.217875	hypo
4253	chr1	203869430	203869475	208727	208734	22581	8	46	5.75	-12.5306	-1.56538	-0.214264	0.285623	0.499887	0.211444	hypo
4255	chr1	204121222	204121257	209194	209198	22633	5	36	7.2	-11.8651	-2.37252	-0.480903	0.142519	0.623422	0.203167	hypo
4256	chr1	204347401	204347602	209489	209497	22683	9	202	22.4444	-15.5874	-1.56329	-0.212001	0.523604	0.735605	0.20248	hypo
4266	chr1	205294974	205295180	210829	210833	22881	5	207	41.4	-8.36574	-1.66955	-0.356867	0.142596	0.499463	0.221601	hypo
4274	chr1	206730773	206730815	212591	212595	23070	5	43	8.6	-8.11821	-1.61933	-0.249811	0	0.249811	0.207408	hypo
2208	chr1	206858137	206858180	212756	212761	23092	6	44	7.33333	10.8692	2.31084	0.519585	0.998482	0.478897	0.208413	hyper
4284	chr1	208084005	208084199	213722	213728	23208	7	195	27.8571	-14.7025	-2.09739	-0.356952	0.142788	0.499741	0.208816	hypo
2220	chr1	209796266	209796407	214556	214561	23326	6	142	23.6667	13.0964	3.51947	0.603987	0.999703	0.395716	0.202493	hyper
2221	chr1	209800723	209800897	214598	214602	23330	5	175	35	8.13563	1.63075	0.499834	0.999654	0.49982	0.199794	hyper
2227	chr1	210062249	210062457	214847	214855	23364	9	209	23.2222	21.1445	2.65728	0.553425	0.8728	0.319375	0.220412	hyper
2231	chr1	210502566	210502584	215312	215316	23401	5	19	3.8	12.7705	2.6985	0.596045	0.970691	0.374647	0.197682	hyper
2232	chr1	210583489	210583699	215345	215349	23408	5	211	42.2	12.0517	3.11795	0.731695	0.856634	0.124938	0.201885	hyper
4311	chr1	211752863	211752922	216356	216361	23510	6	60	10	-15.4202	-2.56874	-0.427825	0.570247	0.998072	0.208799	hypo
2247	chr1	212003527	212003706	216586	216600	23555	15	180	12	40.1395	3.27351	0.506306	0.996604	0.490298	0.201379	hyper
2250	chr1	212388843	212389020	216887	216893	23601	7	178	25.4286	10.8811	1.55685	0.321177	0.57109	0.249913	0.214464	hyper
2256	chr1	212768897	212769039	217467	217472	23670	6	143	23.8333	10.5344	2.22557	0.520356	0.999021	0.478665	0.209324	hyper
4320	chr1	212781445	212781617	217534	217539	23672	6	173	28.8333	-10.5102	-1.73893	-0.24965	0	0.24965	0.209839	hypo
4321	chr1	212781941	212781985	217555	217559	23672	5	45	9	-8.5595	-1.71134	-0.249778	0	0.249778	0.213713	hypo
2259	chr1	212782038	212782182	217562	217571	23672	10	145	14.5	18.4938	1.88705	0.498185	0.997582	0.499397	0.208887	hyper
4325	chr1	213124216	213124430	218202	218212	23722	11	215	19.5455	-23.2323	-2.10504	-0.2499	0	0.2499	0.197952	hypo
2269	chr1	213482356	213482494	218577	218581	23763	5	139	27.8	9.07857	1.82126	0.374777	0.999561	0.624783	0.212774	hyper
2273	chr1	214730713	214730865	219268	219272	23851	5	153	30.6	10.0169	2.48494	0.613189	0.713021	0.0998324	0.208265	hyper
2288	chr1	220261312	220261507	221158	221164	24128	7	196	28	14.6111	2.67001	0.466217	0.591128	0.124911	0.208562	hyper
4348	chr1	220960307	220960341	221757	221763	24193	7	35	5	-13.4021	-1.91384	-0.374596	0	0.374596	0.206395	hypo
2294	chr1	221050641	221050681	221852	221858	24201	7	41	5.85714	11.1583	1.59461	0.374144	0.998592	0.624449	0.209823	hyper
4354	chr1	221916471	221916494	222355	222359	24243	5	24	4.8	-7.97864	-1.59383	-0.231917	0.14247	0.374387	0.219045	hypo
2302	chr1	223538466	223538604	223313	223318	24363	6	139	23.1667	14.9567	2.89173	0.5403	0.997282	0.456983	0.20815	hyper
2303	chr1	223574631	223574798	223397	223402	24368	6	168	28	10.472	1.77088	0.606482	0.856226	0.249744	0.208973	hyper
2318	chr1	225841156	225841201	225444	225449	24603	6	46	7.66667	10.275	1.71415	0.498606	0.997796	0.49919	0.209602	hyper
2319	chr1	225851513	225851650	225496	225501	24606	6	138	23	9.67022	2.10498	0.270545	0.999013	0.728469	0.209792	hyper
2320	chr1	226075261	226075301	225876	225880	24655	5	41	8.2	15.4113	3.22804	0.702866	0.82784	0.124974	0.199069	hyper
4382	chr1	226112142	226112185	226031	226035	24665	5	44	8.8	-10.0214	-2.00329	-0.249947	0	0.249947	0.199364	hypo
2324	chr1	226224721	226224926	226287	226291	24695	5	206	41.2	12.5288	2.80589	0.684282	0.884032	0.19975	0.213896	hyper
2325	chr1	226250613	226250816	226363	226369	24699	7	204	29.1429	15.1458	3.49773	0.462438	0.853726	0.391288	0.212132	hyper
4388	chr1	226271468	226271496	226475	226479	24704	5	29	5.8	-9.53508	-1.84309	-0.228365	0.171354	0.399718	0.215534	hypo
2329	chr1	226302883	226303000	226672	226680	24713	9	118	13.1111	25.6056	3.56435	0.578926	0.852503	0.273577	0.211141	hyper
2337	chr1	226593128	226593290	227287	227291	24780	5	163	32.6	10.5017	2.55533	0.523242	0.997233	0.47399	0.210476	hyper
2338	chr1	226613981	226614160	227372	227379	24783	8	180	22.5	16.1436	2.52419	0.37308	0.856578	0.483498	0.215634	hyper
2342	chr1	227146119	227146159	228289	228293	24899	5	41	8.2	9.61138	1.93745	0.463616	0.713392	0.249776	0.206357	hyper
2345	chr1	227498582	227498687	228573	228578	24937	6	106	17.6667	9.03188	1.50816	0.374368	0.998515	0.624147	0.202645	hyper
2351	chr1	227975433	227975584	229371	229375	25007	5	152	30.4	7.73987	1.5486	0.375506	0.999144	0.623638	0.197607	hyper
2356	chr1	228194326	228194343	230012	230016	25063	5	18	3.6	9.76763	1.95949	0.444394	0.568968	0.124574	0.214363	hyper
2359	chr1	228295335	228295539	230599	230606	25094	8	205	25.625	18.3971	2.39127	0.481778	0.981411	0.499633	0.202079	hyper
4414	chr1	228327747	228327791	230703	230709	25099	7	45	6.42857	-14.6359	-1.81507	-0.412328	0.122189	0.534517	0.203253	hypo
4415	chr1	228327925	228327944	230711	230716	25099	6	20	3.33333	-14.5692	-2.42818	-0.481107	0.142572	0.62368	0.203253	hypo
2360	chr1	228346373	228346413	230872	230880	25110	9	41	4.55556	14.6974	1.64063	0.481801	0.85671	0.374909	0.20838	hyper
2363	chr1	228463376	228463548	231357	231365	25148	9	173	19.2222	13.8968	1.56153	0.375347	0.999276	0.623929	0.201223	hyper
4416	chr1	228477478	228477522	231503	231507	25160	5	45	9	-13.8989	-2.76216	-0.446246	0.428414	0.874659	0.208414	hypo
2374	chr1	228594515	228594712	232078	232085	25206	8	198	24.75	17.9799	3.10549	0.414867	0.696055	0.281188	0.203713	hyper
2377	chr1	228633492	228633646	232188	232194	25217	7	155	22.1429	12.6883	1.83029	0.500193	0.99968	0.499487	0.2108	hyper
2379	chr1	228773461	228773556	232702	232706	25243	5	96	19.2	9.42619	1.89438	0.499909	0.99899	0.499081	0.21709	hyper
4439	chr1	229761890	229761937	234018	234026	25375	9	48	5.33333	-16.459	-1.81001	-0.215117	0.269145	0.484262	0.212599	hypo
4450	chr1	230562315	230562349	234881	234887	25492	7	35	5	-12.1395	-1.63997	-0.340688	0.405975	0.746663	0.219417	hypo
2400	chr1	230562493	230562520	234900	234905	25492	6	28	4.66667	11.8444	1.98353	0.462355	0.71068	0.248325	0.216003	hyper
2406	chr1	231264374	231264487	235584	235590	25574	7	114	16.2857	15.6757	2.25353	0.571102	0.571102	0	0.208321	hyper
4458	chr1	231296809	231296829	235624	235628	25580	5	21	4.2	-11.5628	-2.1928	-0.274406	0	0.274406	0.207208	hypo
2408	chr1	231381437	231381639	235929	235934	25601	6	203	33.8333	10.0712	1.69215	0.42846	0.42846	0	0.205048	hyper
2410	chr1	231425387	231425485	235992	235996	25612	5	99	19.8	11.3363	2.2724	0.571252	0.571252	0	0.209424	hyper
2412	chr1	231589569	231589858	236414	236427	25639	14	290	20.7143	27.1181	3.12975	0.201921	0.896961	0.69504	0.218498	hyper
2415	chr1	231777981	231778004	236593	236598	25659	6	24	4	19.9596	3.34926	0.571276	0.571276	0	0.218344	hyper
4473	chr1	232880386	232880582	237226	237230	25762	5	197	39.4	-11.3454	-1.84714	-0.267757	0.456965	0.724722	0.215519	hypo
2420	chr1	233751048	233751077	237900	237905	25839	6	30	5	11.3342	1.89609	0.338956	0.713275	0.374319	0.212483	hyper
2423	chr1	234735535	234735570	238643	238647	25919	5	36	7.2	10.5651	2.25774	0.595442	0.967578	0.372136	0.20141	hyper
2438	chr1	235602528	235602735	239941	239947	26090	7	208	29.7143	16.3934	2.67923	0.535457	0.856759	0.321302	0.211831	hyper
4496	chr1	236228760	236228804	240829	240836	26182	8	45	5.625	-13.9124	-1.73708	-0.303232	0.570037	0.873269	0.215122	hypo
4497	chr1	236321581	236321649	241057	241062	26207	6	69	11.5	-9.80472	-1.60541	-0.291425	0.666162	0.957587	0.207252	hypo
2443	chr1	236445315	236445345	241164	241168	26219	5	31	6.2	8.61932	1.73244	0.46294	0.712295	0.249355	0.217877	hyper
2460	chr1	239549755	239549801	242813	242820	26470	8	47	5.875	15.4084	1.9406	0.428014	0.428014	0	0.205015	hyper
2467	chr1	240600803	240600896	243538	243542	26562	5	94	18.8	9.13275	1.83601	0.499975	0.999603	0.499629	0.222342	hyper
2468	chr1	240926004	240926183	243883	243892	26618	10	180	18	17.2888	1.73163	0.589018	0.713909	0.124891	0.212379	hyper
4516	chr1	242687601	242687638	245023	245031	26765	9	38	4.22222	-16.3221	-1.74902	-0.263428	0	0.263428	0.217156	hypo
2479	chr1	242688371	242688538	245105	245112	26765	8	168	21	19.2445	2.41668	0.624361	0.998426	0.374065	0.205628	hyper
2487	chr1	243417912	243418064	245480	245485	26828	6	153	25.5	11.9463	2.48362	0.48151	0.523152	0.0416417	0.217105	hyper
2488	chr1	243422428	243422565	245559	245563	26831	5	138	27.6	8.4155	1.6876	0.374554	0.999098	0.624544	0.203888	hyper
2496	chr1	245026666	245026821	247168	247178	27018	11	156	14.1818	24.7146	2.94634	0.464185	0.814473	0.350288	0.201029	hyper
2503	chr1	245849191	245849324	248352	248356	27167	5	134	26.8	8.29577	1.6647	0.374929	0.999854	0.624924	0.206205	hyper
4546	chr1	246952275	246952338	249400	249405	27302	6	64	10.6667	-9.33767	-1.55539	-0.2499	0	0.2499	0.20622	hypo
2515	chr1	246959548	246959743	249460	249466	27306	7	196	28	15.2754	2.38049	0.565984	0.81582	0.249836	0.205205	hyper
4549	chr1	247095219	247095266	249645	249651	27325	7	48	6.85714	-12.3687	-1.67682	-0.24915	0.142709	0.391859	0.208284	hypo
4551	chr1	247288894	247288979	250156	250162	27377	7	86	12.2857	-14.1367	-2.00622	-0.303168	0.571139	0.874307	0.20698	hypo
2519	chr1	247366128	247366233	250282	250286	27385	5	106	21.2	7.5918	1.52684	0.232091	0.856902	0.624811	0.208306	hyper
2526	chr1	248685382	248685732	251165	251169	27490	5	351	70.2	11.1229	3.56597	0.321469	0.770626	0.449157	0.211717	hyper
2527	chr1	249132241	249132275	251382	251388	27521	7	35	5	22.5365	3.22992	0.621493	0.993946	0.372453	0.203666	hyper
1076	chr10	504490	504645	794	798	74	5	156	31.2	-9.95981	-1.71737	-0.271348	0.228484	0.499832	0.208979	hypo
13	chr10	735815	735850	1453	1462	151	10	36	3.6	19.0518	1.91392	0.374419	0.999008	0.624589	0.199003	hyper
15	chr10	735914	735928	1467	1472	151	6	15	2.5	11.2328	1.87685	0.37455	0.999099	0.624549	0.20276	hyper
24	chr10	977749	977797	2120	2126	214	7	49	7	13.8445	2.40492	0.502247	0.591489	0.0892415	0.202787	hyper
25	chr10	977902	977946	2128	2138	214	11	45	4.09091	18.6843	1.70352	0.446162	0.571107	0.124946	0.203259	hyper
38	chr10	1454225	1454407	3320	3328	338	9	183	20.3333	16.4113	1.83017	0.499797	0.999559	0.499762	0.213094	hyper
41	chr10	1588877	1589025	3475	3479	364	5	149	29.8	8.63819	1.78531	0.47078	0.770565	0.299785	0.223885	hyper
50	chr10	3109056	3109102	4572	4577	553	6	47	7.83333	9.04479	1.51175	0.320879	0.570171	0.249292	0.204065	hyper
51	chr10	3111069	3111216	4714	4721	553	8	148	18.5	17.3956	2.18103	0.498393	0.995116	0.496723	0.210931	hyper
52	chr10	3111228	3111252	4724	4728	553	5	25	5	10.9603	2.20686	0.498581	0.995352	0.496771	0.208791	hyper
1120	chr10	3164814	3164859	4925	4929	575	5	46	9.2	-9.12848	-1.81975	-0.321243	0.428462	0.749705	0.217761	hypo
1121	chr10	3234445	3234508	5067	5071	595	5	64	12.8	-9.03531	-1.80595	-0.356946	0.142781	0.499727	0.215312	hypo
1124	chr10	3365253	3365315	5313	5317	630	5	63	12.6	-10.0777	-2.01232	-0.249814	0	0.249814	0.212467	hypo
69	chr10	4868458	4868502	6151	6160	789	10	45	4.5	15.6717	1.57282	0.374987	0.999697	0.62471	0.216509	hyper
1138	chr10	4868892	4868929	6186	6190	789	5	38	7.6	-9.16643	-1.82869	-0.356992	0.142826	0.499818	0.218521	hypo
1146	chr10	5662479	5662539	6838	6842	902	5	61	12.2	-7.7947	-1.55831	-0.249862	0	0.249862	0.212351	hypo
79	chr10	5881369	5881582	7314	7318	954	5	214	42.8	8.94129	1.78868	0.428174	0.428174	0	0.208548	hyper
86	chr10	6131670	6131686	7864	7868	1010	5	17	3.4	9.49179	1.90323	0.374	0.996725	0.622725	0.209152	hyper
1154	chr10	6205623	6205655	8060	8065	1029	6	33	5.5	-11.8601	-1.97224	-0.338533	0.285226	0.623758	0.203383	hypo
89	chr10	6243565	6243774	8195	8206	1040	12	210	17.5	28.3065	2.6058	0.534437	0.709622	0.175185	0.206534	hyper
1156	chr10	6680443	6680511	8897	8902	1114	6	69	11.5	-9.50997	-1.57429	-0.285605	0.713739	0.999344	0.211591	hypo
102	chr10	7453455	7453792	9370	9385	1193	16	338	21.125	33.4102	3.47634	0.320685	0.890383	0.569698	0.205333	hyper
105	chr10	7787770	7787811	9712	9717	1246	6	42	7	12.8055	2.70312	0.487714	0.737476	0.249762	0.20994	hyper
1172	chr10	8640657	8640712	10710	10714	1356	5	56	11.2	-14.7331	-1.64121	-0.271117	0.627875	0.898992	0.207837	hypo
119	chr10	11385481	11385604	11572	11576	1486	5	124	24.8	8.17622	1.63869	0.249976	0.999796	0.74982	0.216068	hyper
1184	chr10	11825204	11825399	12129	12133	1554	5	196	39.2	-9.96381	-1.60722	-0.296071	0.228302	0.524372	0.215954	hypo
1191	chr10	12086264	12086400	12729	12735	1632	7	137	19.5714	-13.6198	-1.94231	-0.445767	0.427965	0.873732	0.214767	hypo
125	chr10	12273343	12273538	13156	13160	1684	5	196	39.2	7.76798	1.55561	0.446226	0.571172	0.124946	0.212537	hyper
1195	chr10	12391431	12391455	13385	13389	1711	5	25	5	-8.52088	-1.7039	-0.248999	0	0.248999	0.20854	hypo
131	chr10	12714163	12714208	13871	13875	1782	5	46	9.2	8.3679	1.67526	0.303359	0.428316	0.124957	0.227651	hyper
133	chr10	12960775	12960980	14122	14127	1834	6	206	34.3333	10.3913	2.73337	0.505699	0.713957	0.208258	0.205128	hyper
135	chr10	13142229	13142282	14289	14294	1854	6	54	9	9.5533	1.59881	0.356721	0.856205	0.499485	0.219864	hyper
1205	chr10	13389436	13389469	14804	14810	1911	7	34	4.85714	-14.5557	-2.07427	-0.427425	0.568256	0.995681	0.211374	hypo
138	chr10	13405051	13405240	14946	14953	1916	8	190	23.75	15.0257	1.89266	0.48127	0.855702	0.374432	0.216255	hyper
1215	chr10	14646386	14646423	16025	16033	2079	9	38	4.22222	-17.326	-1.92043	-0.30382	0.56911	0.87293	0.21508	hypo
155	chr10	15210482	15210648	16996	17009	2161	14	167	11.9286	26.8794	1.92494	0.374376	0.998389	0.624013	0.200667	hyper
160	chr10	15761545	15761742	17535	17552	2241	18	198	11	39.7123	3.13293	0.433939	0.974648	0.540709	0.206075	hyper
161	chr10	16479296	16479507	17745	17749	2274	5	212	42.4	7.97012	1.59775	0.321285	0.5712	0.249915	0.21432	hyper
1236	chr10	17671450	17671602	18687	18694	2398	8	153	19.125	-13.5782	-1.69305	-0.214127	0.285586	0.499713	0.212152	hypo
166	chr10	17748478	17748673	18755	18759	2407	5	196	39.2	8.22601	1.64776	0.606372	0.856027	0.249655	0.213701	hyper
175	chr10	20104814	20104854	19573	19580	2547	8	41	5.125	12.7871	1.60474	0.373843	0.998194	0.62435	0.210148	hyper
176	chr10	21191054	21191251	19860	19866	2603	7	198	28.2857	12.0846	1.73353	0.481291	0.855775	0.374484	0.222239	hyper
184	chr10	22541502	22541663	21461	21471	2772	11	162	14.7273	22.1393	2.01513	0.357192	0.856894	0.499702	0.211859	hyper
185	chr10	22542011	22542207	21508	21515	2772	8	197	24.625	21.8209	2.75843	0.493291	0.946281	0.452991	0.205873	hyper
189	chr10	22634407	22634605	22136	22147	2788	12	199	16.5833	21.0076	2.15962	0.398268	0.855634	0.457365	0.210793	hyper
1264	chr10	23632995	23633056	23215	23224	2875	10	62	6.2	-23.2316	-2.09084	-0.281923	0.142816	0.424738	0.213085	hypo
206	chr10	24946454	24946569	24017	24021	2992	5	116	23.2	8.74459	1.75262	0.374812	0.999513	0.624701	0.214616	hyper
209	chr10	25241332	25241498	24317	24328	3024	12	167	13.9167	21.7947	2.75493	0.385914	0.843796	0.457882	0.213803	hyper
211	chr10	25241608	25241642	24338	24344	3024	7	35	5	12.9085	2.34556	0.391817	0.998345	0.606527	0.212306	hyper
212	chr10	25305972	25306018	24406	24411	3030	6	47	7.83333	12.77	2.13791	0.428331	0.428331	0	0.210871	hyper
222	chr10	27097920	27098123	25444	25450	3163	7	204	29.1429	14.0104	2.00366	0.606515	0.856322	0.249808	0.212034	hyper
1282	chr10	27529574	27529603	25887	25891	3225	5	30	6	-13.215	-2.64251	-0.356444	0.142483	0.498926	0.207241	hypo
235	chr10	30316430	30316608	28329	28334	3506	6	179	29.8333	9.57339	1.59818	0.374824	0.999688	0.624864	0.207323	hyper
240	chr10	30997852	30998052	28974	28979	3614	6	201	33.5	14.2318	2.48866	0.603931	0.999624	0.395692	0.210931	hyper
246	chr10	31651341	31651541	29646	29653	3688	8	201	25.125	18.1583	2.89496	0.624822	0.999728	0.374906	0.201565	hyper
250	chr10	32217425	32217536	29957	29964	3733	8	112	14	13.0244	2.07947	0.387852	0.981359	0.593507	0.202101	hyper
253	chr10	32271540	32271738	30113	30119	3745	7	199	28.4286	11.2755	1.61203	0.28554	0.28554	0	0.215087	hyper
257	chr10	32514672	32514836	30348	30353	3782	6	165	27.5	9.39672	1.56858	0.374892	0.999675	0.624784	0.209044	hyper
258	chr10	32522825	32522985	30392	30397	3783	6	161	26.8333	9.61552	1.61141	0.374871	0.999686	0.624815	0.216568	hyper
265	chr10	33247608	33247649	30900	30905	3827	6	42	7	11.4319	1.90858	0.373593	0.996478	0.622886	0.201281	hyper
269	chr10	33625943	33626107	31268	31274	3870	7	165	23.5714	21.258	3.14632	0.602529	0.975364	0.372835	0.204573	hyper
274	chr10	35221529	35221716	32045	32050	4004	6	188	31.3333	12.3884	2.073	0.499288	0.998774	0.499486	0.219613	hyper
280	chr10	35857902	35858072	32884	32888	4103	5	171	34.2	12.7847	2.56533	0.62457	0.999281	0.374711	0.205643	hyper
283	chr10	35931006	35931047	33166	33172	4119	7	42	6	10.9132	1.55972	0.372046	0.993556	0.62151	0.198177	hyper
284	chr10	36837822	36838015	33480	33484	4175	5	194	38.8	9.71932	1.94805	0.463877	0.713615	0.249739	0.214943	hyper
288	chr10	37413211	37413366	33859	33863	4243	5	156	31.2	7.67148	1.53503	0.249891	0.999637	0.749746	0.196399	hyper
290	chr10	38027367	38027512	34131	34135	4282	5	146	29.2	8.73694	1.74829	0.4995	0.999022	0.499522	0.20839	hyper
1351	chr10	38739186	38739235	34571	34575	4339	5	50	10	-10.7092	-1.66829	-0.349887	0	0.349887	0.211515	hypo
1354	chr10	38894110	38894156	34655	34660	4343	6	47	7.83333	-11.5385	-1.91664	-0.303502	0.571247	0.874749	0.211077	hypo
302	chr10	42863028	42863254	35130	35138	4392	9	227	25.2222	15.8221	1.78712	0.243814	0.951974	0.70816	0.211962	hyper
303	chr10	42971159	42971336	35186	35195	4402	10	178	17.8	22.5231	2.80899	0.51198	0.999083	0.487103	0.208688	hyper
308	chr10	43393844	43393983	35746	35750	4438	5	140	28	9.87614	1.97544	0.374835	0.999531	0.624696	0.205041	hyper
313	chr10	43846563	43846705	36904	36909	4550	6	143	23.8333	11.2881	2.39123	0.502745	0.856784	0.354039	0.207504	hyper
1377	chr10	43960891	43960928	37584	37588	4587	5	38	7.6	-9.99372	-1.99257	-0.35709	0.142828	0.499918	0.207768	hypo
329	chr10	45887069	45887227	39164	39169	4792	6	159	26.5	10.9597	1.82749	0.374962	0.999767	0.624805	0.205761	hyper
331	chr10	46007646	46007686	39358	39362	4807	5	41	8.2	8.66737	1.73982	0.357055	0.856932	0.499876	0.208726	hyper
334	chr10	46229399	46229446	39680	39684	4843	5	48	9.6	9.64492	1.93041	0.338463	0.71275	0.374287	0.213815	hyper
335	chr10	46953938	46954113	39827	39831	4864	5	176	35.2	7.73747	1.55107	0.356651	0.855763	0.499112	0.204915	hyper
1393	chr10	47654227	47654271	40445	40449	4943	5	45	9	-11.0687	-2.20823	-0.374614	0	0.374614	0.200336	hypo
1398	chr10	48461111	48461152	41122	41126	5023	5	42	8.4	-8.24675	-1.6482	-0.232082	0.142729	0.374811	0.202474	hypo
1403	chr10	49864220	49864284	41764	41768	5111	5	65	13	-11.4126	-1.55907	-0.274125	0	0.274125	0.206429	hypo
354	chr10	50506696	50506896	42115	42121	5179	7	201	28.7143	14.7803	2.32225	0.68684	0.793938	0.107098	0.209174	hyper
356	chr10	50818285	50818315	42501	42505	5213	5	31	6.2	9.45375	1.8913	0.463499	0.712685	0.249186	0.205542	hyper
358	chr10	50969757	50969943	42752	42757	5246	6	187	31.1667	15.3572	2.92367	0.676937	0.92623	0.249293	0.209939	hyper
367	chr10	51827496	51827665	43348	43356	5315	9	170	18.8889	14.9381	1.68753	0.374436	0.998965	0.624529	0.205903	hyper
1413	chr10	51831158	51831360	43390	43395	5316	6	203	33.8333	-12.1463	-2.01973	-0.374602	0	0.374602	0.212018	hypo
370	chr10	54068169	54068351	44142	44146	5405	5	183	36.6	9.64736	1.93089	0.481767	0.855873	0.374106	0.205781	hyper
373	chr10	56998070	56998205	44809	44815	5516	7	136	19.4286	14.81	2.12982	0.249951	0.999727	0.749776	0.221383	hyper
375	chr10	57918211	57918316	45036	45040	5551	5	106	21.2	7.84973	1.57549	0.374937	0.999816	0.62488	0.21207	hyper
377	chr10	59080766	59080960	45244	45248	5586	5	195	39	11.3903	2.51781	0.574738	0.999583	0.424845	0.206669	hyper
380	chr10	60027833	60027863	45511	45516	5619	6	31	5.16667	12.4602	2.53583	0.381098	0.878866	0.497768	0.21422	hyper
1423	chr10	61456804	61456904	46045	46051	5669	7	101	14.4286	-15.2076	-1.80322	-0.435914	0.367036	0.80295	0.213544	hypo
1425	chr10	61504197	61504221	46186	46190	5675	5	25	5	-8.77468	-1.75389	-0.249605	0	0.249605	0.209234	hypo
386	chr10	63212665	63212846	46888	46892	5771	5	182	36.4	9.84793	2.08707	0.563853	0.713679	0.149826	0.218652	hyper
387	chr10	63627619	63627803	47026	47034	5785	9	185	20.5556	14.9153	1.66967	0.354876	0.840459	0.485583	0.217594	hyper
1435	chr10	64564530	64564562	47506	47510	5846	5	33	6.6	-9.16719	-1.82917	-0.230479	0.142211	0.37269	0.205952	hypo
1438	chr10	64578593	64578627	47817	47822	5852	6	35	5.83333	-13.1112	-2.17385	-0.373158	0	0.373158	0.202196	hypo
393	chr10	64794311	64794469	47992	47996	5871	5	159	31.8	8.38353	1.68383	0.482136	0.856851	0.374715	0.215005	hyper
395	chr10	65224744	65224920	48277	48283	5928	7	177	25.2857	10.9365	1.5673	0.213813	0.713375	0.499562	0.204149	hyper
396	chr10	65225576	65225742	48326	48336	5928	11	167	15.1818	19.6958	2.33181	0.260758	0.998689	0.737931	0.201833	hyper
1441	chr10	65273394	65273529	48366	48370	5934	5	136	27.2	-12.3694	-1.84877	-0.4814	0.142609	0.624009	0.200137	hypo
1465	chr10	70480871	70480922	50857	50864	6285	8	52	6.5	-21.3534	-2.66831	-0.481672	0.142756	0.624428	0.213761	hypo
1467	chr10	70483087	70483327	50922	50928	6287	7	241	34.4286	-11.2408	-1.51531	-0.267564	0	0.267564	0.209183	hypo
414	chr10	70716729	70716925	51353	51359	6337	7	197	28.1429	13.1424	1.8808	0.44615	0.57104	0.12489	0.214996	hyper
417	chr10	70883728	70883822	51551	51555	6370	5	95	19	7.86693	1.57567	0.374776	0.999341	0.624565	0.210673	hyper
424	chr10	71561665	71561705	52486	52490	6495	5	41	8.2	12.8403	2.56889	0.570325	0.570325	0	0.201769	hyper
425	chr10	71562399	71562524	52539	52548	6495	10	126	12.6	15.6349	1.56748	0.373865	0.998244	0.624379	0.199875	hyper
428	chr10	71812868	71813003	52816	52820	6544	5	136	27.2	9.18333	1.84112	0.356017	0.854542	0.498525	0.211582	hyper
429	chr10	71905445	71905478	52993	52997	6562	5	34	6.8	8.23668	1.6475	0.249847	0.995806	0.745959	0.201095	hyper
1482	chr10	71992823	71992854	53165	53172	6568	8	32	4	-13.1975	-1.57801	-0.229503	0.284043	0.513546	0.217425	hypo
1484	chr10	71999705	71999743	53297	53301	6570	5	39	7.8	-13.0443	-1.77074	-0.367716	0.257056	0.624772	0.204462	hypo
1495	chr10	72487800	72487946	54311	54315	6681	5	147	29.4	-7.54076	-1.50638	-0.249597	0	0.249597	0.209439	hypo
441	chr10	72647809	72647856	54522	54526	6710	5	48	9.6	9.83395	2.20102	0.323684	0.997509	0.673825	0.213799	hyper
1497	chr10	72977339	72977378	54940	54946	6766	7	40	5.71429	-22.4143	-3.1868	-0.62467	0	0.62467	0.206406	hypo
458	chr10	73950477	73950678	56674	56679	7022	6	202	33.6667	14.4251	2.95261	0.615893	0.761684	0.14579	0.212049	hyper
464	chr10	74113727	74113940	57169	57174	7093	6	214	35.6667	16.4007	3.52869	0.568104	0.713882	0.145778	0.204771	hyper
465	chr10	74114166	74114236	57181	57185	7093	5	71	14.2	9.12236	2.30529	0.381845	0.856618	0.474773	0.205724	hyper
466	chr10	74362730	74362862	57316	57321	7118	6	133	22.1667	11.9928	2.00308	0.606779	0.856633	0.249855	0.22032	hyper
1523	chr10	75006905	75006950	57809	57813	7199	5	46	9.2	-9.19738	-1.83868	-0.249262	0	0.249262	0.199927	hypo
1530	chr10	75489979	75490023	58397	58403	7285	7	45	6.42857	-13.7071	-1.95812	-0.249529	0	0.249529	0.206667	hypo
489	chr10	76803432	76803595	60024	60030	7479	7	164	23.4286	12.4001	1.82212	0.573575	0.591423	0.0178485	0.221139	hyper
493	chr10	77158334	77158490	60807	60813	7552	7	157	22.4286	10.6787	1.52738	0.374698	0.999571	0.624874	0.201968	hyper
1549	chr10	77159187	77159227	60877	60883	7552	7	41	5.85714	-11.313	-1.61552	-0.24995	0	0.24995	0.198855	hypo
494	chr10	77510218	77510363	61372	61378	7569	7	146	20.8571	12.0859	1.72949	0.374852	0.999606	0.624753	0.201339	hyper
503	chr10	79791009	79791201	62462	62467	7758	6	193	32.1667	12.5989	2.57301	0.502194	0.855984	0.35379	0.221227	hyper
1570	chr10	80228404	80228465	62821	62825	7818	5	62	12.4	-10.0111	-1.53406	-0.224943	0	0.224943	0.214844	hypo
1578	chr10	81038887	81038920	63830	63834	7961	5	34	6.8	-7.84134	-1.56656	-0.249936	0	0.249936	0.203685	hypo
517	chr10	81204776	81204811	64123	64127	8010	5	36	7.2	11.6962	2.34621	0.586736	0.711639	0.124903	0.20579	hyper
1583	chr10	81205673	81205711	64197	64201	8010	5	39	7.8	-8.34789	-1.50056	-0.249904	0.199385	0.449289	0.211858	hypo
530	chr10	82325568	82325719	65651	65656	8180	6	152	25.3333	9.43451	1.57535	0.499531	0.999302	0.49977	0.205687	hyper
547	chr10	88124878	88124917	67649	67654	8510	6	40	6.66667	9.7372	1.62316	0.461669	0.710236	0.248567	0.207507	hyper
1608	chr10	88159993	88160035	67951	67959	8521	9	43	4.77778	-24.4531	-2.69863	-0.498869	0	0.498869	0.198753	hypo
1616	chr10	88515932	88515965	68711	68717	8598	7	34	4.85714	-14.8498	-2.00795	-0.325897	0.530318	0.856215	0.202365	hypo
1617	chr10	88517043	88517095	68835	68839	8598	5	53	10.6	-11.158	-1.74593	-0.349818	0	0.349818	0.202647	hypo
555	chr10	88730767	88730920	69125	69130	8630	6	154	25.6667	13.1675	2.19735	0.499352	0.998889	0.499537	0.201778	hyper
566	chr10	91011214	91011395	70563	70569	8773	7	182	26	11.8348	1.69491	0.356993	0.856788	0.499796	0.209633	hyper
1626	chr10	91295630	91295674	70750	70755	8791	6	45	7.5	-10.5149	-1.74503	-0.249646	0	0.249646	0.205049	hypo
569	chr10	91396711	91396910	70816	70821	8798	6	200	33.3333	11.0203	1.83983	0.624397	0.999117	0.37472	0.20457	hyper
570	chr10	92617602	92617763	71128	71141	8838	14	162	11.5714	22.245	1.60187	0.248724	0.997745	0.749021	0.202752	hyper
1631	chr10	92730578	92730642	71207	71211	8846	5	65	13	-8.30811	-1.50942	-0.264101	0.0856811	0.349782	0.211155	hypo
576	chr10	93668406	93668434	71835	71842	8885	8	29	3.625	13.256	1.65748	0.463883	0.713508	0.249626	0.204368	hyper
1641	chr10	94136344	94136392	72351	72356	8955	6	49	8.16667	-11.4995	-1.91632	-0.249961	0	0.249961	0.202051	hypo
580	chr10	94333054	94333191	72519	72524	8986	6	138	23	10.2141	1.71251	0.373999	0.99779	0.62379	0.203268	hyper
581	chr10	94352116	94352449	72648	72657	8992	10	334	33.4	23.4394	3.02062	0.342741	0.942337	0.599596	0.204049	hyper
582	chr10	94369586	94369789	72706	72710	8995	5	204	40.8	12.7252	2.55523	0.445941	0.570824	0.124882	0.222483	hyper
583	chr10	94391525	94391723	72726	72730	8999	5	199	39.8	10.6248	2.45052	0.531365	0.855964	0.324598	0.230558	hyper
592	chr10	96162205	96162381	74596	74601	9191	6	177	29.5	12.6676	2.16351	0.454898	0.642271	0.187373	0.205457	hyper
1656	chr10	97225920	97226122	75272	75276	9272	5	203	40.6	-12.4641	-2.49082	-0.374765	0	0.374765	0.213122	hypo
595	chr10	97321145	97321208	75367	75372	9286	6	64	10.6667	15.9427	2.66349	0.606409	0.856215	0.249806	0.206548	hyper
596	chr10	97585495	97585630	75672	75676	9315	5	136	27.2	10.3029	2.1991	0.203661	0.827651	0.62399	0.212883	hyper
601	chr10	98272730	98272919	76074	76081	9364	8	190	23.75	17.6321	2.75016	0.514836	0.997699	0.482863	0.206539	hyper
603	chr10	98481624	98481758	76370	76378	9383	9	135	15	16.6454	1.85038	0.481282	0.855971	0.374689	0.215206	hyper
1668	chr10	99186651	99186715	77819	77824	9544	6	65	10.8333	-20.3882	-3.3763	-0.606637	0.142773	0.749411	0.202659	hypo
611	chr10	99258396	99258443	77922	77926	9558	5	48	9.6	10.2071	2.05869	0.499069	0.998611	0.499542	0.207324	hyper
615	chr10	99473927	99473960	78388	78394	9603	7	34	4.85714	13.0083	1.85942	0.587957	0.71286	0.124903	0.203876	hyper
1674	chr10	99912757	99912783	79176	79182	9667	7	27	3.85714	-16.165	-1.52818	-0.453821	0.224376	0.678197	0.212472	hypo
625	chr10	100992474	100992615	79651	79660	9751	10	142	14.2	15.7838	2.1408	0.38692	0.998649	0.611729	0.20403	hyper
626	chr10	101076259	101076302	79724	79728	9763	5	44	8.8	8.34326	1.6703	0.338208	0.712362	0.374154	0.204882	hyper
1680	chr10	101076450	101076634	79731	79736	9763	6	185	30.8333	-10.7119	-1.7802	-0.373965	0	0.373965	0.204882	hypo
630	chr10	101290943	101290958	80117	80121	9789	5	16	3.2	7.52565	1.5117	0.464112	0.714001	0.249889	0.218247	hyper
1685	chr10	101295223	101295264	80192	80196	9793	5	42	8.4	-8.44305	-1.6862	-0.249434	0	0.249434	0.213623	hypo
632	chr10	101363363	101363404	80353	80357	9807	5	42	8.4	12.3872	2.72691	0.521171	0.571162	0.0499917	0.200387	hyper
1702	chr10	102306589	102306792	81617	81621	9940	5	204	40.8	-12.7918	-2.5244	-0.364142	0.0856879	0.44983	0.203564	hypo
644	chr10	102490641	102490806	82192	82196	9988	5	166	33.2	12.6292	2.64671	0.562029	0.711187	0.149157	0.206223	hyper
645	chr10	102490990	102491161	82209	82213	9988	5	172	34.4	8.07223	1.61511	0.373718	0.995114	0.621396	0.206223	hyper
647	chr10	102497177	102497201	82279	82284	9991	6	25	4.16667	13.4617	2.74181	0.502352	0.856049	0.353697	0.205369	hyper
649	chr10	102499245	102499302	82319	82324	9992	6	58	9.66667	12.6328	2.10562	0.479186	0.852678	0.373492	0.205798	hyper
650	chr10	102502092	102502132	82397	82401	9994	5	41	8.2	13.7375	2.74795	0.60588	0.855825	0.249945	0.200861	hyper
1707	chr10	102586589	102586615	82758	82763	10014	6	27	4.5	-31.3935	-5.21977	-0.857036	0.14284	0.999875	0.198689	hypo
1710	chr10	102587099	102587147	82809	82813	10014	5	49	9.8	-10.838	-2.16648	-0.249953	0	0.249953	0.196464	hypo
1711	chr10	102587703	102587737	82849	82854	10014	6	35	5.83333	-12.2561	-1.50001	-0.231336	0.330961	0.562297	0.196434	hypo
1712	chr10	102587755	102587795	82858	82863	10014	6	41	6.83333	-31.3391	-5.22253	-0.856879	0.14282	0.999699	0.196467	hypo
1718	chr10	102759575	102759610	83305	83311	10047	7	36	5.14286	-17.4927	-2.41142	-0.391622	0	0.391622	0.203898	hypo
1722	chr10	102883151	102883198	83887	83891	10094	5	48	9.6	-9.53972	-1.90625	-0.249102	0	0.249102	0.20756	hypo
1728	chr10	102986803	102986831	84437	84442	10121	6	29	4.83333	-11.9624	-1.99312	-0.374957	0	0.374957	0.200242	hypo
668	chr10	102989756	102989882	84587	84594	10124	8	127	15.875	15.4394	2.2485	0.435517	0.994331	0.558814	0.197676	hyper
1735	chr10	103535639	103535670	85514	85519	10227	6	32	5.33333	-12.4554	-2.0728	-0.355062	0.142416	0.497479	0.205419	hypo
1736	chr10	103551694	103551868	85716	85720	10235	5	175	35	-10.2756	-1.58913	-0.331709	0.142714	0.474423	0.214345	hypo
676	chr10	103814474	103814979	86055	86069	10279	15	506	33.7333	33.2561	2.94349	0.48289	0.999193	0.516303	0.206822	hyper
681	chr10	103874495	103874593	86354	86358	10299	5	99	19.8	9.88566	2.09804	0.43824	0.712467	0.274227	0.216634	hyper
686	chr10	103990183	103990301	86698	86702	10338	5	119	23.8	14.8666	2.98792	0.622359	0.996644	0.374286	0.204648	hyper
693	chr10	104223022	104223219	87557	87564	10394	8	198	24.75	13.6304	1.70791	0.356858	0.855837	0.498979	0.209895	hyper
1753	chr10	104262451	104262491	87676	87682	10410	7	41	5.85714	-15.0525	-1.57454	-0.229358	0.0203849	0.249743	0.21142	hypo
1761	chr10	104955106	104955150	88853	88857	10555	5	45	9	-7.63741	-1.52148	-0.231761	0.142568	0.374329	0.218229	hypo
703	chr10	105100910	105101106	89103	89109	10590	7	197	28.1429	14.5937	2.17571	0.588436	0.85604	0.267604	0.204597	hyper
1772	chr10	105677911	105677946	90366	90374	10729	9	36	4	-16.1732	-1.76763	-0.25319	0.0790395	0.33223	0.223508	hypo
717	chr10	106074432	106074471	90827	90832	10777	6	40	6.66667	11.4551	1.90955	0.374877	0.999571	0.624694	0.201504	hyper
726	chr10	108924061	108924194	91709	91717	10925	9	134	14.8889	14.6725	1.63569	0.249414	0.999028	0.749614	0.20182	hyper
1778	chr10	110226341	110226387	92045	92050	10964	6	47	7.83333	-14.2575	-2.37141	-0.249597	0	0.249597	0.212751	hypo
1780	chr10	111768158	111768185	92475	92480	11019	6	28	4.66667	-9.47905	-1.57762	-0.212034	0.285458	0.497492	0.213839	hypo
1785	chr10	112091274	112091305	92902	92907	11056	6	32	5.33333	-10.5421	-1.75116	-0.249943	0	0.249943	0.213993	hypo
730	chr10	112124027	112124190	92933	92937	11061	5	164	32.8	7.77326	1.56628	0.499856	0.999757	0.499901	0.206887	hyper
1797	chr10	112899496	112899564	94027	94031	11148	5	69	13.8	-8.55069	-1.70795	-0.231979	0.142693	0.374672	0.210973	hypo
740	chr10	114589009	114589127	94606	94610	11248	5	119	23.8	8.47234	1.70073	0.428373	0.428373	0	0.205272	hyper
1801	chr10	114711014	114711064	94700	94707	11267	8	51	6.375	-19.1856	-1.87427	-0.356769	0.0178422	0.374612	0.205052	hypo
741	chr10	114712116	114712161	94742	94750	11268	9	46	5.11111	14.8676	2.14183	0.473325	0.570356	0.097031	0.203394	hyper
1802	chr10	114712259	114712466	94757	94764	11268	8	208	26	-21.0195	-1.81088	-0.398637	0.0534826	0.45212	0.204608	hypo
1803	chr10	114740265	114740472	94828	94832	11273	5	208	41.6	-10.9801	-2.05875	-0.367488	0.256908	0.624396	0.211589	hypo
745	chr10	115439557	115439595	95187	95191	11353	5	39	7.8	7.77691	1.56931	0.499323	0.998827	0.499505	0.224844	hyper
1810	chr10	115933539	115933742	95584	95592	11402	9	204	22.6667	-16.3252	-1.80458	-0.374929	0	0.374929	0.206475	hypo
1814	chr10	116367078	116367114	96056	96060	11459	5	37	7.4	-7.63233	-1.50971	-0.235607	0.114161	0.349768	0.220841	hypo
753	chr10	116391573	116391645	96071	96075	11463	5	73	14.6	10.479	2.10489	0.49939	0.999042	0.499652	0.218865	hyper
759	chr10	118387204	118387238	97255	97260	11610	6	35	5.83333	12.6689	2.11225	0.481269	0.855766	0.374497	0.208313	hyper
763	chr10	118501568	118501831	97424	97444	11627	21	264	12.5714	33.9546	2.20948	0.249151	0.955167	0.706015	0.201975	hyper
764	chr10	118609370	118609547	97621	97625	11642	5	178	35.6	8.51422	1.70946	0.499685	0.99898	0.499295	0.218023	hyper
1819	chr10	118922536	118922575	98089	98094	11675	6	40	6.66667	-9.69698	-1.61524	-0.248961	0	0.248961	0.207404	hypo
777	chr10	119313240	119313346	99137	99145	11744	9	107	11.8889	18.7714	2.54345	0.491316	0.713439	0.222123	0.209779	hyper
783	chr10	120354491	120354697	99560	99569	11814	10	207	20.7	29.1702	3.34024	0.521142	0.870748	0.349606	0.209493	hyper
784	chr10	120355123	120355329	99577	99583	11814	7	207	29.5714	12.1052	1.73714	0.28524	0.28524	0	0.208925	hyper
800	chr10	121355708	121355842	101406	101412	12024	7	135	19.2857	11.7479	1.6799	0.371533	0.993598	0.622065	0.206704	hyper
801	chr10	121410762	121410903	101516	101528	12031	13	142	10.9231	38.684	3.53093	0.60644	0.635257	0.028817	0.204626	hyper
1842	chr10	121411729	121411773	101605	101610	12031	6	45	7.5	-16.1518	-1.85067	-0.527166	0.261469	0.788635	0.202298	hypo
817	chr10	124222175	124222346	104240	104246	12376	7	172	24.5714	11.0592	1.58524	0.356407	0.853812	0.497405	0.216384	hyper
1859	chr10	124773284	124773335	104727	104732	12440	6	52	8.66667	-12.8619	-1.78721	-0.410626	0.214237	0.624863	0.203807	hypo
1860	chr10	124893194	124893241	104798	104802	12450	5	48	9.6	-10.1506	-1.75611	-0.377591	0.369906	0.747497	0.210698	hypo
822	chr10	124895295	124895316	104862	104866	12451	5	22	4.4	8.13804	1.62813	0.374627	0.995	0.620372	0.207627	hyper
826	chr10	124896956	124897144	104964	104976	12451	13	189	14.5385	20.2199	1.56834	0.354364	0.852907	0.498543	0.207105	hyper
1861	chr10	124897312	124897338	104985	104989	12451	5	27	5.4	-15.9158	-3.17115	-0.623063	0	0.623063	0.205732	hypo
828	chr10	124908065	124908196	105121	105126	12455	6	132	22	14.1866	2.49389	0.561265	0.665143	0.103879	0.210224	hyper
830	chr10	124914275	124914312	105247	105253	12458	7	38	5.42857	11.3733	1.6305	0.393209	0.847464	0.454255	0.207624	hyper
1869	chr10	125851500	125851541	106089	106096	12584	8	42	5.25	-12.2092	-1.51478	-0.249455	0	0.249455	0.21189	hypo
867	chr10	126704424	126704587	108354	108358	12813	5	164	32.8	8.86429	1.77755	0.374621	0.999012	0.624391	0.207914	hyper
869	chr10	126839893	126840087	108571	108577	12852	7	195	27.8571	12.2535	1.75247	0.499673	0.999428	0.499755	0.208609	hyper
872	chr10	127059377	127059404	109128	109132	12883	5	28	5.6	8.16323	1.63351	0.446192	0.570988	0.124796	0.211659	hyper
1898	chr10	127511536	127511568	109478	109484	12925	7	33	4.71429	-23.0371	-3.28962	-0.374051	0	0.374051	0.199545	hypo
873	chr10	127582002	127582107	109559	109564	12934	6	106	17.6667	9.70476	1.62122	0.374489	0.998928	0.624439	0.20727	hyper
1902	chr10	128077242	128077287	110017	110022	12994	6	46	7.66667	-14.7549	-1.96299	-0.353613	0	0.353613	0.207539	hypo
1905	chr10	128594197	128594230	110324	110331	13044	8	34	4.25	-18.8554	-1.73417	-0.338775	0.159751	0.498526	0.200214	hypo
882	chr10	128899951	128900138	110581	110587	13076	7	188	26.8571	17.9487	2.7428	0.586445	0.979119	0.392674	0.219358	hyper
883	chr10	128994907	128995020	110788	110793	13092	6	114	19	11.9723	1.99647	0.49783	0.995197	0.497367	0.201501	hyper
918	chr10	131541534	131541748	113455	113460	13502	6	215	35.8333	14.6004	2.54879	0.583242	0.833204	0.249962	0.207267	hyper
1928	chr10	131757583	131757620	113893	113898	13572	6	38	6.33333	-21.6631	-3.60577	-0.624754	0	0.624754	0.202959	hypo
1930	chr10	131767773	131767952	114263	114267	13576	5	180	36	-9.82854	-1.90499	-0.228685	0.171244	0.399929	0.203511	hypo
1932	chr10	131769607	131769650	114307	114314	13578	8	44	5.5	-17.3747	-2.09516	-0.264492	0	0.264492	0.203904	hypo
1933	chr10	131835503	131835520	114552	114556	13594	5	18	3.6	-9.12613	-1.69075	-0.385539	0.114178	0.499717	0.212428	hypo
1937	chr10	131990759	131991004	114932	114936	13623	5	246	49.2	-9.11927	-1.60902	-0.274542	0.199874	0.474416	0.205261	hypo
1957	chr10	133376361	133376443	116642	116648	13923	7	83	11.8571	-13.8412	-1.97394	-0.570993	0.428354	0.999347	0.201751	hypo
951	chr10	133377819	133377986	116649	116656	13924	8	168	21	23.3668	2.93616	0.374799	0.999353	0.624554	0.20166	hyper
958	chr10	133559984	133560199	116861	116865	13960	5	216	43.2	12.2759	3.06041	0.620971	0.970733	0.349762	0.21307	hyper
967	chr10	133796190	133796221	117307	117312	14020	6	32	5.33333	11.4486	1.90844	0.481324	0.85558	0.374256	0.213265	hyper
972	chr10	133914099	133914302	117689	117696	14064	8	204	25.5	16.4319	2.41252	0.499655	0.499655	0	0.202312	hyper
1974	chr10	133951859	133951899	117957	117963	14083	7	41	5.85714	-11.4598	-1.61955	-0.374955	0	0.374955	0.208324	hypo
975	chr10	133999599	133999644	118192	118196	14103	5	46	9.2	8.05977	1.61207	0.354858	0.853022	0.498165	0.201065	hyper
1977	chr10	134000494	134000524	118273	118280	14103	8	31	3.875	-14.9079	-1.86342	-0.35584	0.141823	0.497663	0.207257	hypo
984	chr10	134095713	134095740	118882	118886	14157	5	28	5.6	10.2563	2.06362	0.481665	0.856332	0.374667	0.215167	hyper
987	chr10	134118301	134118496	118998	119006	14171	9	196	21.7778	17.3114	2.47284	0.513241	0.99874	0.485499	0.200946	hyper
1000	chr10	134310905	134311114	120355	120362	14276	8	210	26.25	18.7222	2.52356	0.55379	0.678433	0.124643	0.212529	hyper
2000	chr10	134392754	134392886	120783	120787	14314	5	133	26.6	-10.4065	-2.08048	-0.232045	0.14277	0.374814	0.206664	hypo
1002	chr10	134406012	134406206	120817	120821	14320	5	195	39	15.995	3.77123	0.885433	0.885433	0	0.20894	hyper
1003	chr10	134423745	134423911	120875	120879	14325	5	167	33.4	8.37324	1.69282	0.478377	0.828287	0.34991	0.209685	hyper
2005	chr10	134494185	134494206	121077	121081	14355	5	22	4.4	-9.28943	-1.84712	-0.374841	0	0.374841	0.219453	hypo
2009	chr10	134561077	134561127	121486	121490	14397	5	51	10.2	-10.5105	-2.09772	-0.24982	0	0.24982	0.203664	hypo
1011	chr10	134583925	134584084	121669	121675	14410	7	160	22.8571	11.1639	1.62125	0.476928	0.816112	0.339184	0.211035	hyper
1012	chr10	134601367	134601412	122177	122184	14421	8	46	5.75	14.8791	1.90567	0.472236	0.783621	0.311385	0.201991	hyper
1013	chr10	134601535	134601572	122191	122195	14421	5	38	7.6	9.52627	1.90531	0.481376	0.855322	0.373946	0.201899	hyper
2013	chr10	134612774	134612816	122418	122423	14430	6	43	7.16667	-10.3723	-1.62182	-0.255827	0.118991	0.374818	0.222812	hypo
2026	chr10	134808409	134808467	123502	123507	14535	6	59	9.83333	-14.5793	-2.42584	-0.428181	0.571317	0.999498	0.208853	hypo
1027	chr10	134852757	134852927	123863	123868	14565	6	171	28.5	10.2012	1.70521	0.374763	0.999182	0.624419	0.206025	hyper
1028	chr10	134856503	134856544	123893	123898	14570	6	42	7	12.008	2.43028	0.41037	0.951652	0.541282	0.207706	hyper
1030	chr10	134861309	134861507	123951	123959	14572	9	199	22.1111	14.7812	1.65719	0.321289	0.571179	0.24989	0.211346	hyper
1038	chr10	135000521	135000690	125167	125172	14648	6	170	28.3333	10.1298	1.71749	0.475996	0.809159	0.333163	0.214276	hyper
2037	chr10	135023502	135023585	125516	125522	14663	7	84	12	-14.2928	-1.95568	-0.319993	0.570656	0.890649	0.207095	hypo
2038	chr10	135036433	135036561	125633	125637	14675	5	129	25.8	-7.56317	-1.51114	-0.30304	0.570797	0.873837	0.221544	hypo
1047	chr10	135045083	135045274	125853	125859	14682	7	192	27.4286	14.8823	2.67712	0.465991	0.590479	0.124488	0.213338	hyper
1062	chr10	135102318	135102475	126629	126634	14727	6	158	26.3333	12.139	2.26507	0.452264	0.952168	0.499903	0.202373	hyper
2053	chr10	135139144	135139182	126914	126918	14743	5	39	7.8	-8.40292	-1.67719	-0.249722	0	0.249722	0.203897	hypo
1066	chr10	135174025	135174231	127238	127244	14760	7	207	29.5714	12.5341	1.80237	0.58886	0.713581	0.124721	0.209112	hyper
2055	chr10	135201133	135201317	127543	127550	14775	8	185	23.125	-20.6187	-2.5733	-0.481671	0.142719	0.624391	0.202133	hypo
1070	chr10	135342215	135342334	128086	128095	14811	10	120	12	18.2369	1.83581	0.373124	0.984274	0.611149	0.214286	hyper
2057	chr10	135382413	135382599	128192	128201	14820	10	187	18.7	-21.7209	-1.67512	-0.349902	0	0.349902	0.201195	hypo
2058	chr10	135383084	135383137	128202	128207	14821	6	54	9	-12.6902	-2.11444	-0.339144	0.285652	0.624796	0.200235	hypo
1072	chr10	135523834	135523893	128454	128466	14844	13	60	4.61538	22.7372	1.84612	0.322792	0.582375	0.259584	0.188572	hyper
1638	chr11	128457	128554	11	15	2	5	98	19.6	-8.52987	-1.65134	-0.353417	0.171342	0.524759	0.191058	hypo
3	chr11	258638	258841	378	382	24	5	204	40.8	7.90663	1.60021	0.442373	0.542208	0.099835	0.199362	hyper
5	chr11	279256	279300	427	433	29	7	45	6.42857	11.2272	1.61331	0.374967	0.998883	0.623916	0.200326	hyper
6	chr11	280838	280856	566	570	29	5	19	3.8	9.91372	2.27754	0.442276	0.939362	0.497086	0.193418	hyper
1642	chr11	301133	301201	884	891	48	8	69	8.625	-16.2503	-1.94121	-0.321329	0.553512	0.874841	0.207195	hypo
16	chr11	334454	334600	1291	1295	66	5	147	29.4	7.72526	1.54786	0.374887	0.999412	0.624525	0.19897	hyper
18	chr11	355557	355710	1367	1372	78	6	154	25.6667	12.2096	2.04002	0.498633	0.997638	0.499005	0.196536	hyper
22	chr11	380648	380690	1887	1891	91	5	43	8.6	10.0615	2.01307	0.499909	0.999706	0.499796	0.194745	hyper
1650	chr11	400916	401087	2131	2145	103	15	172	11.4667	-27.2506	-1.52891	-0.221491	0.428343	0.649834	0.210941	hypo
1653	chr11	401243	401319	2156	2166	103	11	77	7	-27.225	-1.77851	-0.361931	0.376568	0.7385	0.212955	hypo
1654	chr11	401334	401494	2168	2188	103	21	161	7.66667	-51.6721	-1.69774	-0.358775	0.462513	0.821288	0.213288	hypo
1655	chr11	401738	401784	2207	2213	103	7	47	6.71429	-28.4106	-3.04045	-0.678461	0.285676	0.964137	0.207349	hypo
1656	chr11	402612	402658	2235	2241	105	7	47	6.71429	-13.509	-1.92414	-0.231973	0.142831	0.374803	0.206712	hypo
1660	chr11	404258	404357	2302	2308	107	7	100	14.2857	-19.8362	-2.33337	-0.428067	0.428516	0.856583	0.21364	hypo
27	chr11	406075	406231	2314	2319	108	6	157	26.1667	9.11826	1.52855	0.499741	0.999428	0.499687	0.213401	hyper
29	chr11	420463	420495	2485	2489	115	5	33	6.6	8.96711	1.79475	0.375248	0.999761	0.624513	0.189971	hyper
31	chr11	430069	430235	2563	2568	118	6	167	27.8333	12.3979	2.1763	0.478853	0.998989	0.520135	0.193936	hyper
33	chr11	436362	436596	2621	2625	123	5	235	47	9.0711	1.81698	0.482346	0.856706	0.37436	0.196486	hyper
1662	chr11	438565	438622	2629	2633	125	5	58	11.6	-9.67267	-1.93033	-0.24983	0	0.24983	0.196649	hypo
42	chr11	464278	464432	2895	2899	140	5	155	31	7.88263	1.62841	0.364236	0.914096	0.54986	0.198127	hyper
43	chr11	470107	470306	2928	2937	143	10	200	20	29.4148	3.2863	0.67829	0.928184	0.249894	0.199745	hyper
47	chr11	507065	507199	3327	3332	163	6	135	22.5	10.492	1.77925	0.490447	0.94661	0.456163	0.195764	hyper
1668	chr11	517300	517343	3421	3426	167	6	44	7.33333	-11.0133	-1.83507	-0.249705	0	0.249705	0.198193	hypo
50	chr11	528271	528309	3508	3512	173	5	39	7.8	10.3278	2.06567	0.49973	0.999442	0.499712	0.203265	hyper
52	chr11	535613	535647	3665	3670	178	6	35	5.83333	14.8125	2.49636	0.603985	0.852877	0.248892	0.209754	hyper
1669	chr11	554507	554727	3847	3857	191	11	221	20.0909	-18.9897	-1.6314	-0.215295	0.272467	0.487762	0.204555	hypo
1671	chr11	561053	561085	4081	4087	195	7	33	4.71429	-13.6676	-1.95239	-0.249393	0	0.249393	0.188865	hypo
61	chr11	575583	575771	4368	4379	204	12	189	15.75	21.2419	1.77856	0.479779	0.852635	0.372855	0.197192	hyper
62	chr11	577254	577307	4446	4452	206	7	54	7.71429	15.9974	2.99117	0.590494	0.732992	0.142497	0.199545	hyper
1675	chr11	584830	584884	4476	4481	211	6	55	9.16667	-11.3337	-1.88881	-0.24971	0	0.24971	0.207227	hypo
1677	chr11	612923	613102	4735	4740	226	6	180	30	-10.6274	-1.76401	-0.249885	0	0.249885	0.20362	hypo
65	chr11	613991	614159	4753	4758	227	6	169	28.1667	10.0976	1.68502	0.46424	0.714156	0.249916	0.206504	hyper
68	chr11	662018	662193	5353	5358	260	6	176	29.3333	10.1379	2.24922	0.470043	0.594973	0.12493	0.212292	hyper
70	chr11	685416	685619	5405	5409	270	5	204	40.8	11.6849	2.46594	0.599547	0.999286	0.39974	0.210394	hyper
1691	chr11	735821	735859	6075	6079	299	5	39	7.8	-9.70739	-1.93975	-0.357017	0.142837	0.499854	0.212121	hypo
1692	chr11	736403	736457	6090	6095	300	6	55	9.16667	-10.2131	-1.58678	-0.309378	0.690328	0.999706	0.2119	hypo
86	chr11	810205	810342	6948	6959	341	12	138	11.5	21.7814	1.82474	0.498916	0.998142	0.499225	0.199491	hyper
89	chr11	827440	827568	7282	7289	352	8	129	16.125	16.8444	2.10689	0.499356	0.997346	0.49799	0.19214	hyper
1702	chr11	833452	833467	7488	7492	356	5	16	3.2	-8.10973	-1.61588	-0.248499	0	0.248499	0.202832	hypo
92	chr11	850196	850375	7796	7804	368	9	180	20	14.0586	1.56597	0.372833	0.996645	0.623812	0.190729	hyper
93	chr11	850518	850646	7817	7821	368	5	129	25.8	7.54436	1.51054	0.374237	0.998775	0.624538	0.196739	hyper
95	chr11	854089	854281	7874	7878	370	5	193	38.6	12.8022	3.34934	0.592657	0.942547	0.34989	0.19938	hyper
1711	chr11	926223	926250	8448	8452	415	5	28	5.6	-9.58455	-1.9111	-0.248769	0	0.248769	0.20541	hypo
111	chr11	1007958	1008152	8729	8733	455	5	195	39	7.93599	1.58853	0.374996	0.999782	0.624787	0.194594	hyper
1713	chr11	1009581	1009622	8768	8772	456	5	42	8.4	-10.4655	-1.94581	-0.349912	0.399947	0.749859	0.197295	hypo
114	chr11	1024279	1024477	8860	8868	464	9	199	22.1111	16.2652	1.83907	0.482006	0.856942	0.374936	0.202685	hyper
115	chr11	1024942	1025091	8887	8891	464	5	150	30	9.41578	1.88475	0.499679	0.999533	0.499855	0.202313	hyper
120	chr11	1035614	1035783	9065	9070	471	6	170	28.3333	11.0551	2.36998	0.48478	0.713812	0.229032	0.197928	hyper
121	chr11	1037651	1037803	9100	9104	473	5	153	30.6	9.3967	2.37613	0.489133	0.714003	0.22487	0.20053	hyper
1718	chr11	1049890	1050092	9192	9197	486	6	203	33.8333	-14.5996	-2.42799	-0.356599	0.142784	0.499383	0.203465	hypo
128	chr11	1107735	1107928	9714	9720	518	7	194	27.7143	15.0885	2.43531	0.568665	0.979261	0.410597	0.200579	hyper
134	chr11	1151437	1151617	9921	9925	541	5	181	36.2	14.8286	3.26739	0.81764	0.942567	0.124927	0.197997	hyper
139	chr11	1241949	1242092	10412	10417	561	6	144	24	10.3709	1.72868	0.499595	0.999289	0.499694	0.203845	hyper
147	chr11	1273763	1273951	10839	10844	589	6	189	31.5	15.5146	2.59377	0.624758	0.999545	0.374787	0.193385	hyper
149	chr11	1301526	1301725	11051	11058	608	8	200	25	12.4983	1.56897	0.499788	0.999601	0.499813	0.205281	hyper
1737	chr11	1366165	1366229	11486	11490	643	5	65	13	-7.97732	-1.59167	-0.249944	0	0.249944	0.209234	hypo
154	chr11	1377064	1377105	11611	11615	650	5	42	8.4	9.26602	1.87176	0.459993	0.684864	0.224871	0.203781	hyper
1738	chr11	1378662	1378730	11619	11624	651	6	69	11.5	-12.5302	-2.0878	-0.33908	0.285645	0.624725	0.203489	hypo
155	chr11	1391755	1391963	11643	11648	656	6	209	34.8333	13.1067	3.0644	0.568057	0.880395	0.312338	0.205465	hyper
1739	chr11	1417974	1418020	11957	11962	673	6	47	7.83333	-11.7706	-1.86099	-0.252872	0.142719	0.39559	0.206842	hypo
1742	chr11	1446322	1446373	12104	12110	691	7	52	7.42857	-10.5913	-1.51229	-0.232107	0.142808	0.374915	0.202438	hypo
161	chr11	1468955	1469139	12308	12315	702	8	185	23.125	24.3783	3.14155	0.731867	0.981815	0.249948	0.19197	hyper
1744	chr11	1470105	1470148	12339	12343	703	5	44	8.8	-18.8046	-3.16641	-0.578433	0.171373	0.749806	0.191877	hypo
185	chr11	1769509	1769538	13945	13949	854	5	30	6	7.59081	1.5182	0.356994	0.85559	0.498596	0.194458	hyper
1755	chr11	1770227	1770265	14003	14009	854	7	39	5.57143	-10.5419	-1.50312	-0.249541	0	0.249541	0.207611	hypo
187	chr11	1780344	1780480	14137	14141	860	5	137	27.4	7.95434	1.59154	0.374885	0.999716	0.624831	0.19572	hyper
1756	chr11	1854048	1854089	14449	14453	895	5	42	8.4	-12.2681	-2.4436	-0.339092	0.285663	0.624755	0.196999	hypo
190	chr11	1858557	1858761	14509	14513	899	5	205	41	9.76973	1.95962	0.499828	0.999699	0.499871	0.194948	hyper
202	chr11	1910643	1910805	14965	14969	932	5	163	32.6	7.74973	1.55118	0.374879	0.999656	0.624777	0.200199	hyper
1761	chr11	1940437	1940479	15043	15047	941	5	43	8.6	-9.81581	-1.95741	-0.24978	0	0.24978	0.195552	hypo
206	chr11	1979631	1979844	15411	15415	970	5	214	42.8	12.7078	2.82737	0.571409	0.971242	0.399833	0.192793	hyper
207	chr11	1980498	1980870	15430	15436	971	7	373	53.2857	11.1183	1.8231	0.38262	0.918142	0.535522	0.192297	hyper
213	chr11	2005169	2005204	15781	15785	987	5	36	7.2	8.26915	1.66548	0.49988	0.999587	0.499706	0.202762	hyper
1776	chr11	2159341	2159365	16582	16586	1060	5	25	5	-8.93982	-1.78783	-0.248943	0	0.248943	0.19307	hypo
1786	chr11	2224766	2224814	17256	17260	1108	5	49	9.8	-8.71517	-1.74202	-0.249836	0	0.249836	0.197784	hypo
240	chr11	2233218	2233323	17316	17320	1114	5	106	21.2	9.93971	1.9889	0.481141	0.855657	0.374516	0.198125	hyper
249	chr11	2417361	2417406	18088	18092	1187	5	46	9.2	10.3288	2.0677	0.606721	0.856619	0.249898	0.20653	hyper
262	chr11	2604375	2604540	19086	19091	1290	6	166	27.6667	14.0266	2.55479	0.583071	0.999645	0.416574	0.19339	hyper
1806	chr11	2817559	2817659	19583	19587	1352	5	101	20.2	-9.00911	-1.79963	-0.214195	0.285614	0.499809	0.207596	hypo
1824	chr11	2950789	2950820	20663	20670	1429	8	32	4	-14.2108	-1.76895	-0.249565	0	0.249565	0.194489	hypo
280	chr11	3015101	3015291	20834	20838	1442	5	191	38.2	7.65189	1.53333	0.480916	0.855408	0.374493	0.198568	hyper
1829	chr11	3078797	3078880	21015	21023	1468	9	84	9.33333	-15.6023	-1.66248	-0.210328	0.427833	0.638161	0.202499	hypo
289	chr11	3172933	3173110	21362	21367	1516	6	178	29.6667	9.5912	1.61558	0.499164	0.998706	0.499541	0.209864	hyper
291	chr11	3226032	3226184	21679	21683	1544	5	153	30.6	8.36222	1.67757	0.374825	0.999205	0.624379	0.200047	hyper
1846	chr11	3824518	3824652	22632	22637	1659	6	135	22.5	-9.50278	-1.58324	-0.339155	0.285496	0.624651	0.21115	hypo
1849	chr11	4158747	4158825	22974	22980	1694	7	79	11.2857	-24.437	-3.48163	-0.624681	0	0.624681	0.208914	hypo
310	chr11	4208527	4208705	23010	23025	1700	16	179	11.1875	44.0197	3.68453	0.54407	0.668961	0.124891	0.20164	hyper
1852	chr11	5165710	5165747	23365	23371	1754	7	38	5.42857	-18.1921	-2.08196	-0.410467	0.571267	0.981734	0.207037	hypo
1857	chr11	5724836	5724910	23641	23646	1798	6	75	12.5	-10.429	-1.73232	-0.482002	0.142837	0.624839	0.211836	hypo
1859	chr11	5959985	5960035	23745	23750	1813	6	51	8.5	-9.5601	-1.58695	-0.428365	0.571276	0.999641	0.208302	hypo
1867	chr11	6627127	6627171	24373	24377	1875	5	45	9	-8.40764	-1.68152	-0.231744	0.142317	0.37406	0.194506	hypo
321	chr11	6633491	6633514	24429	24434	1877	6	24	4	11.1169	1.86068	0.463282	0.712507	0.249226	0.202065	hyper
327	chr11	7820733	7820921	25226	25230	1944	5	189	37.8	9.57648	2.19725	0.549473	0.799106	0.249633	0.208337	hyper
1877	chr11	8302528	8302592	25742	25746	1997	5	65	13	-9.97616	-1.98506	-0.37471	0	0.37471	0.205097	hypo
1879	chr11	8545110	8545183	25930	25935	2028	6	74	12.3333	-13.1774	-1.68507	-0.351133	0.023806	0.374939	0.20223	hypo
1892	chr11	9338491	9338730	27031	27036	2140	6	240	40	-12.8597	-2.09675	-0.330039	0.356761	0.6868	0.219164	hypo
349	chr11	9593804	9593940	27626	27630	2215	5	137	27.4	10.6039	2.12468	0.372056	0.994795	0.622739	0.202684	hyper
353	chr11	9594776	9594823	27655	27659	2216	5	48	9.6	7.67327	1.53567	0.247815	0.995403	0.747589	0.19805	hyper
354	chr11	9595339	9595373	27707	27715	2216	9	35	3.88889	25.7404	2.86005	0.497101	0.995827	0.498726	0.192826	hyper
355	chr11	9595477	9595522	27717	27724	2216	8	46	5.75	26.588	3.50796	0.586539	0.960377	0.373838	0.192826	hyper
358	chr11	9626863	9627062	27850	27854	2223	5	200	40	13.6629	2.7348	0.606504	0.85616	0.249657	0.214082	hyper
362	chr11	10142259	10142472	28163	28167	2274	5	214	42.8	9.44156	2.23844	0.389185	0.71404	0.324854	0.215513	hyper
1899	chr11	10155040	10155175	28171	28176	2276	6	136	22.6667	-9.51322	-1.57451	-0.464091	0.28562	0.749711	0.216253	hypo
1901	chr11	10293628	10293797	28215	28219	2286	5	170	34	-8.20331	-1.52684	-0.517239	0.0571335	0.574373	0.203896	hypo
365	chr11	10324876	10325069	28326	28331	2293	6	194	32.3333	14.3869	2.76612	0.516041	0.640495	0.124454	0.195465	hyper
366	chr11	10328325	10328484	28432	28436	2295	5	160	32	8.89166	2.27798	0.398804	0.997342	0.598538	0.19846	hyper
370	chr11	10830576	10830737	28970	28980	2359	11	162	14.7273	23.4173	2.7908	0.437685	0.958664	0.520979	0.197328	hyper
1907	chr11	10925689	10925757	29058	29064	2367	7	69	9.85714	-14.6149	-1.88823	-0.344451	0.530232	0.874683	0.20558	hypo
376	chr11	12398987	12399165	29944	29958	2492	15	179	11.9333	33.8291	2.30856	0.454108	0.703445	0.249337	0.209928	hyper
1925	chr11	13032059	13032093	30471	30476	2554	6	35	5.83333	-10.7665	-1.79182	-0.213522	0.285502	0.499023	0.204515	hypo
381	chr11	13298892	13298934	30542	30549	2567	8	43	5.375	12.2189	1.53221	0.248733	0.996397	0.747664	0.198489	hyper
382	chr11	13299784	13300130	30634	30648	2567	15	347	23.1333	26.9752	2.47226	0.298681	0.730641	0.43196	0.19084	hyper
390	chr11	14543053	14543157	31384	31388	2646	5	105	21	7.85501	1.57424	0.249892	0.999209	0.749317	0.205426	hyper
391	chr11	14557752	14557901	31400	31405	2648	6	150	25	10.4275	2.25569	0.395547	0.999259	0.603712	0.200267	hyper
392	chr11	14665235	14665442	31470	31482	2656	13	208	16	36.1333	3.41685	0.613152	0.842774	0.229623	0.19501	hyper
398	chr11	16626507	16626576	32153	32157	2745	5	70	14	10.3947	2.297	0.421091	0.570902	0.149811	0.212643	hyper
1935	chr11	16635913	16635955	32280	32284	2751	5	43	8.6	-10.7931	-2.15693	-0.356844	0.142734	0.499578	0.201123	hypo
400	chr11	16946697	16946872	32466	32471	2774	6	176	29.3333	12.7088	2.24441	0.546776	0.546776	0	0.207277	hyper
401	chr11	16947145	16947174	32481	32486	2774	6	30	5	9.74926	1.62895	0.445935	0.570292	0.124357	0.210727	hyper
415	chr11	18211580	18211730	34252	34258	2959	7	151	21.5714	11.9404	2.18152	0.410663	0.999834	0.589171	0.196569	hyper
417	chr11	18417832	18418031	34508	34513	2984	6	200	33.3333	10.8614	1.81363	0.481842	0.856624	0.374782	0.200758	hyper
1964	chr11	18720361	18720391	34873	34877	3037	5	31	6.2	-10.6802	-1.65157	-0.224528	0	0.224528	0.204041	hypo
1969	chr11	19264057	19264096	35351	35355	3082	5	40	8	-12.519	-1.66743	-0.34927	0.399616	0.748885	0.204667	hypo
425	chr11	19798661	19798700	35753	35761	3128	9	40	4.44444	20.632	2.37376	0.571573	0.696501	0.124928	0.199545	hyper
430	chr11	20178367	20178528	36043	36050	3165	8	162	20.25	12.8834	1.64323	0.372447	0.981269	0.608821	0.197207	hyper
1977	chr11	20884842	20885246	36662	36674	3220	13	405	31.1538	-27.6652	-1.5112	-0.236208	0.186752	0.422959	0.20378	hypo
1979	chr11	21774985	21775005	36813	36818	3249	6	21	3.5	-11.0017	-1.83088	-0.249944	0	0.249944	0.209646	hypo
439	chr11	24739114	24739252	37618	37623	3350	6	139	23.1667	10.2203	2.18615	0.484993	0.714092	0.229098	0.216712	hyper
443	chr11	26618385	26618595	37999	38004	3416	6	211	35.1667	13.4292	3.0978	0.553267	0.76147	0.208203	0.209751	hyper
2000	chr11	28451512	28451628	38632	38641	3495	10	117	11.7	-20.6043	-1.63849	-0.44259	0.0571167	0.499707	0.217175	hypo
2001	chr11	28452691	28452740	38674	38678	3496	5	50	10	-9.67088	-1.92568	-0.44615	0.428369	0.874519	0.210663	hypo
447	chr11	28547299	28547343	38697	38702	3499	6	45	7.5	11.4438	1.9087	0.49991	0.999704	0.499794	0.205871	hyper
449	chr11	31825856	31826007	39451	39456	3610	6	152	25.3333	9.99525	1.66856	0.356727	0.856541	0.499814	0.210369	hyper
2009	chr11	31827796	31827831	39519	39525	3611	7	36	5.14286	-14.8002	-1.65578	-0.410489	0.428287	0.838776	0.201923	hypo
454	chr11	31841565	31841589	39788	39794	3620	7	25	3.57143	13.5698	2.53752	0.502227	0.877146	0.374919	0.204466	hyper
462	chr11	32425541	32425740	40248	40252	3679	5	200	40	12.1642	2.69345	0.820794	0.970619	0.149825	0.207138	hyper
2015	chr11	32448847	32448919	40299	40303	3682	5	73	14.6	-17.6472	-3.15117	-0.55539	0.142836	0.698226	0.197984	hypo
464	chr11	32453188	32453254	40383	40388	3685	6	67	11.1667	10.3564	1.72634	0.482396	0.856928	0.374532	0.192813	hyper
465	chr11	32460690	32460850	40567	40575	3691	9	161	17.8889	15.9521	1.79898	0.50125	0.998986	0.497737	0.199998	hyper
467	chr11	32605659	32605870	40717	40725	3714	9	212	23.5556	14.7279	1.63751	0.285666	0.285666	0	0.193094	hyper
471	chr11	32891651	32891854	40871	40875	3738	5	204	40.8	11.4739	2.44215	0.542663	0.542663	0	0.196381	hyper
2016	chr11	32914126	32914191	40910	40918	3742	9	66	7.33333	-17.704	-1.54245	-0.20786	0	0.20786	0.19553	hypo
474	chr11	33250786	33250846	41248	41253	3777	6	61	10.1667	15.3329	2.70426	0.704335	0.808301	0.103966	0.207667	hyper
477	chr11	33757189	33757418	41849	41857	3836	9	230	25.5556	14.4856	2.31496	0.480482	0.744016	0.263533	0.201154	hyper
482	chr11	33796055	33796150	41944	41952	3838	9	96	10.6667	17.0189	1.89173	0.248923	0.997824	0.748901	0.202896	hyper
485	chr11	33896845	33897016	42175	42181	3851	7	172	24.5714	13.1538	1.88545	0.498815	0.997472	0.498657	0.208002	hyper
487	chr11	34007734	34007847	42275	42279	3873	5	114	22.8	9.42389	2.36353	0.399888	0.999676	0.599788	0.207406	hyper
488	chr11	34011787	34011862	42291	42297	3875	7	76	10.8571	14.0428	2.0089	0.428478	0.428478	0	0.202898	hyper
2021	chr11	34073070	34073112	42350	42354	3886	5	43	8.6	-8.47266	-1.62512	-0.245999	0.028524	0.274523	0.204284	hypo
502	chr11	35440439	35440525	43178	43186	4007	9	87	9.66667	15.9868	1.78277	0.249209	0.996764	0.747556	0.20139	hyper
512	chr11	36397982	36398136	43931	43941	4092	11	155	14.0909	21.3385	1.97222	0.499061	0.998405	0.499344	0.202682	hyper
2028	chr11	36399000	36399034	43991	43995	4092	5	35	7	-8.84891	-1.7649	-0.249716	0	0.249716	0.198559	hypo
2029	chr11	39214425	39214455	44576	44582	4191	7	31	4.42857	-20.1426	-2.8582	-0.589119	0.285658	0.874777	0.20812	hypo
519	chr11	39313968	39314131	44643	44648	4201	6	164	27.3333	15.6341	3.08149	0.627806	0.856874	0.229069	0.208057	hyper
2044	chr11	43964981	43965012	46012	46018	4408	7	32	4.57143	-13.7403	-1.95305	-0.37431	0	0.37431	0.1986	hypo
524	chr11	44117632	44117811	46200	46204	4437	5	180	36	9.04371	1.81061	0.37437	0.99843	0.62406	0.192599	hyper
534	chr11	44642914	44643072	46918	46923	4532	6	159	26.5	11.0295	1.84693	0.49991	0.999456	0.499546	0.208219	hyper
536	chr11	44748418	44748492	47025	47032	4553	8	75	9.375	16.2136	2.48802	0.47734	0.571025	0.0936852	0.203032	hyper
538	chr11	44970923	44971051	47274	47278	4598	5	129	25.8	8.33949	1.6872	0.498029	0.996392	0.498363	0.199411	hyper
541	chr11	45182876	45183060	47685	47689	4638	5	185	37	14.7454	3.07564	0.724736	0.999637	0.274901	0.198931	hyper
544	chr11	45672368	45672555	48088	48093	4700	6	188	31.3333	11.6638	1.9573	0.499894	0.999786	0.499892	0.200686	hyper
552	chr11	45939125	45939302	48852	48856	4768	5	178	35.6	8.05408	1.61348	0.480133	0.853188	0.373055	0.194842	hyper
554	chr11	46143310	46143330	49215	49219	4792	5	21	4.2	8.94232	2.29107	0.381789	0.855929	0.47414	0.198241	hyper
560	chr11	46259362	46259401	49365	49371	4812	7	40	5.71429	12.1256	1.75138	0.496559	0.97792	0.481361	0.200068	hyper
2075	chr11	46259864	46259889	49417	49422	4812	6	26	4.33333	-12.2243	-2.0346	-0.249594	0	0.249594	0.194897	hypo
2076	chr11	46259907	46259934	49424	49430	4812	7	28	4	-14.3531	-2.04642	-0.249594	0	0.249594	0.193023	hypo
561	chr11	46359772	46359970	49747	49752	4841	6	199	33.1667	17.0002	3.2062	0.678461	0.928203	0.249743	0.191046	hyper
568	chr11	46412014	46412057	50248	50253	4870	6	44	7.33333	22.7271	3.86884	0.856491	0.877279	0.0207882	0.193235	hyper
2089	chr11	47060312	47060449	51365	51369	5001	5	138	27.6	-10.8908	-1.61621	-0.274939	0.599898	0.874837	0.203175	hypo
577	chr11	47198650	47198671	51505	51509	5019	5	22	4.4	9.82091	2.45414	0.488346	0.713117	0.22477	0.203632	hyper
580	chr11	47219917	47220077	51675	51679	5030	5	161	32.2	11.4768	2.88206	0.614212	0.714	0.0997889	0.20103	hyper
2092	chr11	47382394	47382499	52115	52119	5091	5	106	21.2	-11.1533	-2.22889	-0.33907	0.285565	0.624635	0.21001	hypo
589	chr11	47416590	47416800	52207	52211	5107	5	211	42.2	14.6224	3.21294	0.692744	0.942672	0.249928	0.201939	hyper
2100	chr11	47630434	47630632	53005	53011	5186	7	199	28.4286	-12.9819	-1.85236	-0.214187	0.285647	0.499834	0.205962	hypo
2109	chr11	47788428	47788464	53329	53333	5228	5	37	7.4	-7.67515	-1.53459	-0.249869	0	0.249869	0.197127	hypo
609	chr11	48002407	48002438	53745	53753	5267	9	32	3.55556	15.9117	1.76848	0.373487	0.996919	0.623432	0.191329	hyper
611	chr11	48102646	48102806	53872	53878	5284	7	161	23	17.2773	2.61981	0.46916	0.897404	0.428244	0.204213	hyper
622	chr11	50129408	50129453	54512	54516	5373	5	46	9.2	8.22479	2.1409	0.399954	0.999702	0.599749	0.201771	hyper
627	chr11	55742892	55743030	54804	54810	5423	7	139	19.8571	10.6804	1.54284	0.499473	0.9991	0.499628	0.198895	hyper
2123	chr11	55911190	55911256	54834	54838	5428	5	67	13.4	-10.2517	-2.04904	-0.428393	0.571306	0.999699	0.204539	hypo
629	chr11	57069469	57069624	55142	55146	5480	5	156	31.2	11.7617	2.48078	0.59982	0.999676	0.399856	0.196377	hyper
631	chr11	57147804	57147986	55421	55425	5504	5	183	36.6	12.5373	3.03379	0.649126	0.998886	0.349759	0.191173	hyper
638	chr11	57479363	57479526	56243	56251	5580	9	164	18.2222	19.6433	2.25255	0.485738	0.999385	0.513647	0.198972	hyper
644	chr11	58345492	58345687	56661	56666	5639	6	196	32.6667	12.7031	2.27722	0.466653	0.737222	0.270569	0.202188	hyper
2135	chr11	59298848	59299034	57097	57101	5697	5	187	37.4	-12.2179	-2.44322	-0.249543	0	0.249543	0.211667	hypo
657	chr11	60682009	60682210	58466	58476	5845	11	202	18.3636	18.7157	2.8543	0.378258	0.855017	0.47676	0.196176	hyper
660	chr11	60775204	60775233	58745	58749	5874	5	30	6	8.05593	1.61588	0.46411	0.714055	0.249945	0.205914	hyper
2169	chr11	61265866	61265914	59797	59801	6000	5	49	9.8	-7.97796	-1.59463	-0.231879	0.142756	0.374635	0.206479	hypo
685	chr11	61583137	61583317	61146	61150	6139	5	181	36.2	9.096	1.8226	0.480758	0.855039	0.374281	0.193878	hyper
2190	chr11	61684845	61685074	61746	61772	6188	27	230	8.51852	-75.9116	-2.37932	-0.430569	0.285048	0.715617	0.215905	hypo
702	chr11	62105074	62105106	62302	62307	6265	6	33	5.5	9.76958	1.64308	0.479305	0.853634	0.37433	0.20423	hyper
712	chr11	62364383	62364585	62961	62966	6346	6	203	33.8333	15.9171	3.01634	0.659567	0.784358	0.124791	0.194607	hyper
713	chr11	62369769	62369916	63056	63064	6349	9	148	16.4444	24.955	2.77574	0.623038	0.996304	0.373266	0.189774	hyper
714	chr11	62378199	62378786	63143	63149	6353	7	588	84	17.1302	3.43737	0.549369	0.691843	0.142474	0.199625	hyper
2215	chr11	62446527	62446561	63657	63661	6388	5	35	7	-10.1807	-2.0329	-0.249541	0	0.249541	0.207455	hypo
721	chr11	62512308	62512401	63932	63936	6420	5	94	18.8	12.4813	2.50609	0.482066	0.856983	0.374917	0.209584	hyper
727	chr11	62551553	62551739	64101	64105	6439	5	187	37.4	11.6305	2.97967	0.603418	0.828353	0.224935	0.196881	hyper
728	chr11	62554842	62555028	64208	64215	6441	8	187	23.375	20.9187	2.62008	0.623436	0.998061	0.374625	0.194686	hyper
2220	chr11	62593755	62593885	64360	64364	6458	5	131	26.2	-8.51114	-1.70006	-0.249674	0	0.249674	0.200921	hypo
734	chr11	62609678	62609707	64483	64487	6465	5	30	6	9.18225	1.84277	0.497634	0.995971	0.498337	0.210902	hyper
746	chr11	63382037	63382209	65125	65129	6562	5	173	34.6	12.9789	3.09044	0.614072	0.71403	0.0999581	0.198975	hyper
2228	chr11	63438381	63438420	65204	65209	6578	6	40	6.66667	-9.79663	-1.63127	-0.249625	0	0.249625	0.207418	hypo
749	chr11	63449186	63449224	65269	65273	6582	5	39	7.8	14.22	2.86433	0.624738	0.999531	0.374793	0.201534	hyper
761	chr11	63676724	63676752	66116	66120	6644	5	29	5.8	11.9508	2.53063	0.685085	0.685085	0	0.204502	hyper
762	chr11	63680345	63680523	66132	66136	6648	5	179	35.8	7.8566	1.57235	0.499868	0.99977	0.499902	0.199088	hyper
763	chr11	63683048	63683149	66154	66160	6651	7	102	14.5714	10.8789	1.56537	0.498762	0.998121	0.499359	0.199921	hyper
764	chr11	63706400	63706526	66409	66422	6664	14	127	9.07143	34.7651	2.74417	0.560957	0.917687	0.356729	0.199499	hyper
2255	chr11	63933752	63933778	67732	67736	6784	5	27	5.4	-14.5313	-2.90589	-0.498211	0	0.498211	0.195739	hypo
779	chr11	63956560	63956717	67931	67935	6790	5	158	31.6	8.25147	1.65583	0.499632	0.999284	0.499652	0.202483	hyper
786	chr11	64041586	64041783	68789	68795	6839	7	198	28.2857	15.0598	2.25498	0.603763	0.97831	0.374547	0.197691	hyper
789	chr11	64078980	64079167	69338	69344	6863	7	188	26.8571	17.9704	2.78669	0.584025	0.958911	0.374885	0.196134	hyper
791	chr11	64085532	64085579	69429	69435	6867	7	48	6.85714	16.3045	2.88745	0.515293	0.99547	0.480177	0.192958	hyper
792	chr11	64085708	64085741	69437	69441	6867	5	34	6.8	11.1045	2.23306	0.49733	0.995209	0.497878	0.19414	hyper
2268	chr11	64138299	64138432	69828	69835	6899	8	134	16.75	-17.7593	-2.21944	-0.303308	0.571278	0.874587	0.193376	hypo
801	chr11	64335329	64335508	70148	70154	6957	7	180	25.7143	13.2082	1.89066	0.464244	0.7142	0.249956	0.195553	hyper
2275	chr11	64512252	64512278	70806	70810	7012	5	27	5.4	-8.73871	-1.74469	-0.249378	0	0.249378	0.197704	hypo
812	chr11	64645699	64645892	71647	71654	7082	8	194	24.25	14.1299	1.7734	0.481246	0.855796	0.37455	0.198233	hyper
818	chr11	64692476	64692630	71981	71985	7109	5	155	31	12.2449	2.95859	0.524812	0.999681	0.47487	0.193234	hyper
821	chr11	64789054	64789255	72259	72263	7144	5	202	40.4	13.1431	3.17494	0.764025	0.913984	0.149959	0.201827	hyper
825	chr11	64851506	64851690	72555	72569	7169	15	185	12.3333	27.5045	1.84907	0.374858	0.999712	0.624854	0.199326	hyper
826	chr11	64864349	64864533	72666	72670	7175	5	185	37	11.1568	2.24649	0.728369	0.852803	0.124433	0.190429	hyper
831	chr11	64955948	64956120	73219	73223	7205	5	173	34.6	9.0186	2.3203	0.506927	0.856606	0.349679	0.200873	hyper
833	chr11	64981652	64981692	73301	73305	7216	5	41	8.2	10.8953	2.17932	0.62459	0.999264	0.374674	0.204819	hyper
836	chr11	65029424	65029588	73433	73437	7232	5	165	33	10.2141	2.17181	0.474971	0.999649	0.524679	0.1986	hyper
837	chr11	65068146	65068348	73481	73485	7240	5	203	40.6	11.2074	3.25494	0.549932	0.799622	0.24969	0.197116	hyper
841	chr11	65123388	65123519	73751	73756	7258	6	132	22	12.4032	2.40088	0.437282	0.999073	0.561791	0.193519	hyper
2295	chr11	65218806	65218856	74165	74169	7299	5	51	10.2	-8.4409	-1.68211	-0.249918	0	0.249918	0.201522	hypo
855	chr11	65314540	65314729	74748	74754	7341	7	190	27.1429	18.0739	3.10262	0.650303	0.917915	0.267612	0.203323	hyper
857	chr11	65341661	65341798	75100	75106	7353	7	138	19.7143	14.6859	2.30916	0.529154	0.529154	0	0.193581	hyper
2312	chr11	65402890	65403006	75676	75682	7386	7	117	16.7143	-10.6585	-1.52032	-0.231982	0.142799	0.374781	0.196758	hypo
867	chr11	65408210	65408371	75733	75738	7390	6	162	27	9.78835	1.6315	0.374937	0.999731	0.624794	0.193052	hyper
869	chr11	65414290	65414464	75821	75828	7393	8	175	21.875	12.1708	1.53208	0.375041	0.999672	0.624631	0.195695	hyper
871	chr11	65414491	65414643	75833	75840	7393	8	153	19.125	12.3648	1.54596	0.375257	0.999479	0.624222	0.193027	hyper
872	chr11	65414828	65414990	75852	75865	7393	14	163	11.6429	21.964	2.16263	0.38451	0.999517	0.615006	0.194774	hyper
877	chr11	65465303	65465499	76168	76173	7415	6	197	32.8333	11.3033	1.90692	0.606931	0.856816	0.249885	0.207147	hyper
878	chr11	65479485	65479665	76210	76218	7420	9	181	20.1111	13.9975	1.55707	0.481206	0.855515	0.374309	0.20977	hyper
880	chr11	65487601	65487745	76267	76271	7426	5	145	29	9.82775	2.23939	0.566674	0.941099	0.374425	0.211018	hyper
882	chr11	65487895	65487941	76276	76280	7426	5	47	9.4	8.1366	1.64416	0.499009	0.998102	0.499094	0.212561	hyper
2314	chr11	65487968	65488013	76282	76287	7426	6	46	7.66667	-11.2858	-1.87969	-0.249422	0	0.249422	0.214927	hypo
2315	chr11	65493116	65493250	76310	76317	7429	8	135	16.875	-13.5267	-1.60722	-0.213784	0.410159	0.623942	0.215306	hypo
886	chr11	65525246	65525448	76351	76355	7436	5	203	40.6	9.67963	2.44308	0.496283	0.771193	0.274909	0.219124	hyper
888	chr11	65553658	65553802	76610	76616	7445	7	145	20.7143	13.9055	2.16802	0.464434	0.998682	0.534249	0.196408	hyper
2320	chr11	65625423	65625459	77101	77106	7473	6	37	6.16667	-9.37829	-1.56232	-0.248764	0	0.248764	0.190497	hypo
890	chr11	65640866	65641067	77332	77339	7484	8	202	25.25	13.272	2.29393	0.444554	0.444554	0	0.200581	hyper
2323	chr11	65655973	65655996	77406	77411	7494	6	24	4	-14.2334	-2.37209	-0.373643	0	0.373643	0.195092	hypo
899	chr11	65779386	65779424	78227	78233	7552	7	39	5.57143	13.324	1.90649	0.463315	0.712952	0.249636	0.204518	hyper
2338	chr11	66019849	66019895	78749	78753	7613	5	47	9.4	-12.6773	-1.97105	-0.310063	0.314063	0.624127	0.202369	hypo
921	chr11	66157838	66158031	79725	79730	7681	6	194	32.3333	9.83526	2.16748	0.377742	0.856383	0.47864	0.197006	hyper
922	chr11	66208205	66208413	79916	79925	7695	10	209	20.9	22.601	2.34096	0.590076	0.727351	0.137275	0.210622	hyper
923	chr11	66243145	66243335	80074	80082	7702	9	191	21.2222	17.1421	2.22605	0.569265	0.999684	0.430419	0.194766	hyper
2355	chr11	66458696	66458845	80958	80966	7785	9	150	16.6667	-32.2643	-2.96435	-0.607008	0.142833	0.749841	0.20077	hypo
944	chr11	66624014	66624189	81663	81668	7834	6	176	29.3333	10.6427	1.79418	0.462554	0.710069	0.247515	0.196225	hyper
945	chr11	66631225	66631415	81894	81898	7838	5	191	38.2	9.77916	1.97084	0.499856	0.999713	0.499857	0.196142	hyper
963	chr11	67068862	67069038	83382	83387	7981	6	177	29.5	11.6486	2.40235	0.529494	0.90353	0.374036	0.199889	hyper
966	chr11	67078724	67078923	83490	83494	7987	5	200	40	15.728	3.29673	0.721176	0.971088	0.249912	0.194008	hyper
980	chr11	67250528	67250575	84700	84704	8063	5	48	9.6	11.5061	2.30437	0.499843	0.999664	0.499821	0.198182	hyper
986	chr11	67275411	67275438	84965	84969	8080	5	28	5.6	7.63913	1.52823	0.374334	0.998641	0.624307	0.202757	hyper
992	chr11	67386744	67386934	85373	85378	8120	6	191	31.8333	9.52117	1.59191	0.500184	0.999678	0.499495	0.195862	hyper
993	chr11	67409310	67409516	85594	85599	8134	6	207	34.5	13.5319	2.48564	0.683898	0.808744	0.124845	0.206192	hyper
1000	chr11	67771160	67771204	86260	86265	8217	6	45	7.5	12.4895	2.08493	0.499908	0.998878	0.49897	0.198803	hyper
2416	chr11	67889144	67889188	86842	86846	8263	5	45	9	-7.87532	-1.56606	-0.249677	0	0.249677	0.203033	hypo
1007	chr11	67980132	67980172	86981	86985	8284	5	41	8.2	10.0882	2.02102	0.570341	0.570341	0	0.211871	hyper
1011	chr11	68039713	68039879	87272	87280	8303	9	167	18.5556	14.3019	1.59779	0.499772	0.999302	0.49953	0.196787	hyper
1017	chr11	68170889	68171074	87809	87814	8359	6	186	31	13.3754	2.23221	0.624863	0.999754	0.374891	0.200522	hyper
2428	chr11	68428776	68428879	88261	88265	8426	5	104	20.8	-11.8749	-2.3716	-0.481667	0.142807	0.624474	0.213392	hypo
2437	chr11	68704217	68704264	89268	89272	8524	5	48	9.6	-13.368	-2.5461	-0.328493	0.571337	0.89983	0.201844	hypo
1032	chr11	68709290	68709506	89296	89300	8529	5	217	43.4	15.2567	3.47773	0.792556	0.942504	0.149948	0.19592	hyper
2449	chr11	68805610	68805684	89659	89664	8575	6	75	12.5	-16.4208	-2.26402	-0.238008	0.761452	0.99946	0.201914	hypo
1066	chr11	69461061	69461109	91289	91293	8791	5	49	9.8	13.0135	3.12977	0.62847	0.828423	0.199954	0.196262	hyper
1067	chr11	69469752	69469830	91384	91389	8795	6	79	13.1667	11.9413	1.99749	0.5	0.999671	0.499671	0.194507	hyper
1075	chr11	69561818	69561847	91748	91752	8836	5	30	6	10.3659	2.08076	0.589044	0.713943	0.124899	0.206897	hyper
1090	chr11	69832287	69832315	92668	92673	8935	6	29	4.83333	16.6078	2.77197	0.731479	0.856121	0.124641	0.198841	hyper
2497	chr11	70666725	70666751	94812	94816	9217	5	27	5.4	-11.6472	-2.3201	-0.374605	0	0.374605	0.206855	hypo
2514	chr11	71159593	71159630	95771	95775	9354	5	38	7.6	-9.51694	-1.90319	-0.249872	0	0.249872	0.196316	hypo
2531	chr11	71608951	71609144	96621	96627	9454	7	194	27.7143	-12.1109	-1.71633	-0.249888	0	0.249888	0.20352	hypo
2532	chr11	71687444	71687494	96720	96724	9468	5	51	10.2	-8.72988	-1.62478	-0.256961	0.142764	0.399724	0.210809	hypo
1167	chr11	71746564	71746751	96753	96758	9478	6	188	31.3333	11.98	2.23924	0.576932	0.951717	0.374785	0.206776	hyper
1172	chr11	71950344	71950787	97134	97146	9511	13	444	34.1538	37.168	3.46505	0.629533	0.81202	0.182487	0.198211	hyper
2541	chr11	72213655	72213705	97518	97523	9555	6	51	8.5	-11.3087	-1.88311	-0.357004	0.142817	0.499821	0.204277	hypo
1185	chr11	72354357	72354528	97840	97844	9582	5	172	34.4	12.8897	3.16596	0.759644	0.884528	0.124884	0.19398	hyper
1188	chr11	72387947	72387988	97873	97878	9588	6	42	7	9.53226	1.58872	0.374717	0.999189	0.624472	0.195768	hyper
1195	chr11	72532653	72532817	98377	98386	9637	10	165	16.5	16.8933	1.70222	0.373741	0.997046	0.623306	0.190745	hyper
1197	chr11	72620116	72620290	98516	98522	9655	7	175	25	13.4766	1.94281	0.497245	0.979072	0.481828	0.204998	hyper
2566	chr11	73396641	73396731	99563	99567	9762	5	91	18.2	-9.72004	-1.94146	-0.499766	0	0.499766	0.194158	hypo
1216	chr11	73608449	73608522	99976	99980	9814	5	74	14.8	13.0347	2.77875	0.589053	0.91394	0.324887	0.21117	hyper
2575	chr11	74039540	74039651	100353	100362	9858	10	112	11.2	-25.0124	-1.62134	-0.285659	0.11427	0.399929	0.202739	hypo
1222	chr11	74952139	74952163	101148	101152	9954	5	25	5	7.58284	1.51704	0.480359	0.853127	0.372768	0.199659	hyper
2588	chr11	75426334	75426416	102176	102183	10060	8	83	10.375	-20.146	-2.50993	-0.428134	0.571263	0.999397	0.200049	hypo
2589	chr11	75526874	75526909	102360	102364	10074	5	36	7.2	-9.3397	-1.86684	-0.249596	0	0.249596	0.196326	hypo
1247	chr11	76032845	76033028	103161	103166	10166	6	184	30.6667	10.5456	1.81633	0.591835	0.737451	0.145617	0.20108	hyper
2609	chr11	76757194	76757228	104236	104241	10266	6	35	5.83333	-12.6509	-2.10795	-0.303544	0.570726	0.87427	0.197041	hypo
1260	chr11	76900467	76900626	104666	104670	10320	5	160	32	8.74639	1.7505	0.374871	0.999653	0.624782	0.195473	hyper
2616	chr11	77200918	77201022	104879	104883	10350	5	105	21	-10.3594	-2.05926	-0.339064	0.285618	0.624681	0.19999	hypo
2617	chr11	77201539	77201583	104898	104902	10350	5	45	9	-7.82578	-1.56388	-0.249901	0	0.249901	0.202094	hypo
1275	chr11	78129119	78129300	105903	105910	10476	8	182	22.75	15.9361	2.2608	0.445132	0.943887	0.498755	0.20009	hyper
1276	chr11	78369297	78369329	106030	106035	10497	6	33	5.5	13.6169	2.3701	0.568246	0.713964	0.145718	0.212932	hyper
2634	chr11	79211222	79211262	106583	106587	10571	5	41	8.2	-16.9849	-2.58283	-0.542601	0.0571282	0.599729	0.206052	hypo
2638	chr11	81697883	81697981	106972	106977	10651	6	99	16.5	-15.5376	-2.12652	-0.255849	0.618874	0.874723	0.20897	hypo
1293	chr11	82640467	82640638	107429	107437	10695	9	172	19.1111	20.0962	2.39741	0.342434	0.966574	0.62414	0.198584	hyper
1294	chr11	83025993	83026195	107692	107698	10731	7	203	29	16.3772	2.6038	0.535498	0.71401	0.178512	0.207215	hyper
1296	chr11	85393793	85393979	108335	108342	10818	8	187	23.375	17.4851	2.35493	0.466197	0.981347	0.51515	0.201109	hyper
2648	chr11	85522254	85522300	108409	108416	10827	8	47	5.875	-25.4439	-2.71442	-0.467932	0	0.467932	0.201604	hypo
1297	chr11	85566037	85566082	108459	108466	10829	8	46	5.75	16.5497	2.07401	0.499883	0.999729	0.499846	0.202178	hyper
2649	chr11	86043196	86043301	108730	108735	10864	6	106	17.6667	-15.0174	-2.49773	-0.445939	0.428309	0.874248	0.207821	hypo
1313	chr11	90796596	90796644	110584	110588	11082	5	49	9.8	13.9676	2.81175	0.606928	0.856852	0.249923	0.209721	hyper
2681	chr11	93680632	93680705	111667	111671	11202	5	74	14.8	-9.10989	-1.67482	-0.31418	0.68558	0.99976	0.202009	hypo
2683	chr11	94278413	94278471	112054	112060	11234	7	59	8.42857	-10.8566	-1.54884	-0.249807	0	0.249807	0.193047	hypo
1324	chr11	94964097	94964242	112741	112754	11279	14	146	10.4286	23.8453	1.7314	0.419962	0.998595	0.578633	0.206328	hyper
2687	chr11	95924661	95924792	113029	113034	11323	6	132	22	-14.1316	-1.84527	-0.425333	0.428338	0.853671	0.203559	hypo
1338	chr11	101980832	101980861	114655	114659	11572	5	30	6	13.476	2.70045	0.588103	0.71295	0.124847	0.198979	hyper
1339	chr11	101981408	101981443	114692	114698	11572	7	36	5.14286	11.7864	1.68388	0.374605	0.998328	0.623723	0.193307	hyper
1345	chr11	104615882	104616046	115570	115575	11692	6	165	27.5	9.98425	1.66493	0.374903	0.999284	0.624381	0.217431	hyper
2716	chr11	107783214	107783294	116585	116594	11837	10	81	8.1	-23.0023	-1.62395	-0.390865	0.171383	0.562247	0.207912	hypo
2733	chr11	111742044	111742076	118748	118754	12104	7	33	4.71429	-11.7776	-1.67562	-0.249923	0	0.249923	0.207908	hypo
2737	chr11	111897799	111897867	119093	119099	12134	7	69	9.85714	-14.0785	-1.99381	-0.249926	0	0.249926	0.194982	hypo
1368	chr11	113069186	113069358	119622	119626	12213	5	173	34.6	8.41343	1.68274	0.374788	0.999462	0.624674	0.21329	hyper
1371	chr11	113746030	113746058	120033	120037	12272	5	29	5.8	11.6681	2.33616	0.588581	0.713378	0.124797	0.20136	hyper
2750	chr11	113746377	113746403	120077	120084	12272	8	27	3.375	-14.6818	-1.82223	-0.249733	0	0.249733	0.199355	hypo
2751	chr11	113746414	113746444	120086	120091	12272	6	31	5.16667	-11.0799	-1.84636	-0.249733	0	0.249733	0.197423	hypo
2756	chr11	113930618	113930654	120348	120356	12310	9	37	4.11111	-15.8882	-1.75549	-0.249139	0	0.249139	0.197216	hypo
1374	chr11	113931973	113932010	120457	120464	12310	8	38	4.75	17.3222	2.17761	0.587763	0.712469	0.124707	0.217661	hyper
1388	chr11	115516306	115516492	121262	121267	12443	6	187	31.1667	10.9735	1.84352	0.499898	0.999546	0.499649	0.202798	hyper
2769	chr11	116217672	116217716	121609	121613	12503	5	45	9	-9.32186	-1.74334	-0.471308	0.428396	0.899704	0.207351	hypo
2770	chr11	116217792	116217828	121615	121619	12503	5	37	7.4	-8.81335	-1.76195	-0.446318	0.428396	0.874714	0.205981	hypo
1393	chr11	116969169	116969217	122384	122389	12612	6	49	8.16667	9.23521	1.54658	0.374054	0.998163	0.624109	0.196211	hyper
1402	chr11	117129797	117129968	122824	122828	12664	5	172	34.4	8.13126	1.64713	0.495886	0.970195	0.474309	0.206161	hyper
2781	chr11	117185634	117185700	122861	122865	12673	5	67	13.4	-13.4081	-2.67874	-0.445715	0.428051	0.873765	0.198013	hypo
2782	chr11	117186846	117186861	122898	122903	12674	6	16	2.66667	-9.76461	-1.62438	-0.249565	0	0.249565	0.195126	hypo
1404	chr11	117198740	117198878	122949	122953	12678	5	139	27.8	9.70102	1.9574	0.495777	0.970247	0.47447	0.204998	hyper
1407	chr11	117389240	117389386	123176	123182	12725	7	147	21	11.294	1.62656	0.499501	0.999246	0.499745	0.204766	hyper
2795	chr11	117664939	117665029	123444	123449	12786	6	91	15.1667	-20.9595	-2.38224	-0.526192	0.450981	0.977173	0.197632	hypo
1416	chr11	118016252	118016425	123881	123890	12856	10	174	17.4	21.02	2.173	0.611463	0.997665	0.386202	0.211366	hyper
2797	chr11	118016469	118016605	123896	123905	12856	10	137	13.7	-18.7966	-1.8172	-0.225708	0.285261	0.510969	0.206303	hypo
1427	chr11	118559642	118559684	124948	124952	12957	5	43	8.6	14.146	2.84031	0.624852	0.9997	0.374848	0.198789	hyper
1429	chr11	118644000	118644105	125071	125076	12974	6	106	17.6667	10.768	1.83584	0.496869	0.975883	0.479014	0.201202	hyper
2819	chr11	118721833	118721938	125221	125227	12995	7	106	15.1429	-17.9148	-2.53766	-0.62436	0	0.62436	0.212587	hypo
1436	chr11	118770670	118770701	125327	125331	13013	5	32	6.4	9.25575	1.85137	0.482035	0.856932	0.374897	0.200224	hyper
1443	chr11	118955819	118955954	126061	126066	13076	6	136	22.6667	9.78504	1.63651	0.499056	0.998744	0.499688	0.195779	hyper
1450	chr11	119193947	119194100	126988	126992	13150	5	154	30.8	9.47798	1.89736	0.499352	0.998986	0.499634	0.19606	hyper
2838	chr11	119235017	119235062	127260	127268	13166	9	46	5.11111	-22.2912	-2.45962	-0.339285	0.285262	0.624546	0.205028	hypo
2842	chr11	119378579	119378723	127555	127562	13205	8	145	18.125	-17.5099	-2.07808	-0.272207	0.0714116	0.343619	0.2049	hypo
1466	chr11	119612252	119612475	128076	128091	13275	16	224	14	28.3575	1.77671	0.622954	0.997403	0.374449	0.201367	hyper
2852	chr11	119896673	119896719	128338	128342	13337	5	47	9.4	-9.72251	-1.92115	-0.235653	0.114269	0.349922	0.202965	hypo
1475	chr11	120039810	120039851	128532	128536	13372	5	42	8.4	7.85926	1.5749	0.500006	0.999407	0.499401	0.200289	hyper
1482	chr11	120088210	120088413	128709	128713	13388	5	204	40.8	11.793	2.50297	0.595137	0.969656	0.374519	0.19962	hyper
2860	chr11	120207579	120207614	128987	128991	13409	5	36	7.2	-9.0656	-1.66879	-0.259339	0.113798	0.373137	0.198946	hypo
1490	chr11	120435091	120435134	129320	129326	13446	7	44	6.28571	12.1458	1.73703	0.374453	0.998497	0.624044	0.196057	hyper
1492	chr11	120435502	120435525	129350	129354	13446	5	24	4.8	9.45884	2.40655	0.399327	0.998485	0.599158	0.195735	hyper
1493	chr11	120436173	120436372	129382	129387	13446	6	200	33.3333	11.424	2.79983	0.406832	0.760421	0.353589	0.203092	hyper
2904	chr11	125932764	125932798	134022	134029	14045	8	35	4.375	-15.4902	-1.935	-0.249901	0	0.249901	0.19419	hypo
1547	chr11	126225672	126225804	134601	134614	14114	14	133	9.5	33.5755	2.98455	0.614714	0.855273	0.24056	0.203816	hyper
2918	chr11	126286684	126286750	134757	134765	14141	9	67	7.44444	-14.0269	-1.55163	-0.249814	0	0.249814	0.208611	hypo
2927	chr11	126578524	126578581	135096	135100	14200	5	58	11.6	-8.86542	-1.53431	-0.371316	0.428062	0.799378	0.217261	hypo
1556	chr11	126870233	126870387	135179	135184	14221	6	155	25.8333	12.7911	2.1772	0.490419	0.927145	0.436727	0.202105	hyper
2929	chr11	126870432	126870493	135188	135192	14221	5	62	12.4	-8.43591	-1.54895	-0.274643	0	0.274643	0.198205	hypo
1563	chr11	128559947	128560124	135842	135847	14324	6	178	29.6667	13.4395	2.84062	0.49989	0.997619	0.497729	0.203311	hyper
1564	chr11	128563187	128563348	135899	135907	14326	9	162	18	18.0665	2.01798	0.374354	0.996958	0.622604	0.194424	hyper
1565	chr11	128563465	128563634	135912	135919	14326	8	170	21.25	15.4626	1.94755	0.355819	0.854029	0.498209	0.196063	hyper
1569	chr11	128694964	128695102	136142	136147	14351	6	139	23.1667	11.572	2.51856	0.506113	0.880716	0.374603	0.206244	hyper
1572	chr11	128999199	128999243	136444	136448	14397	5	45	9	11.2507	2.25816	0.589037	0.713996	0.124959	0.201982	hyper
1575	chr11	129244298	129244454	136739	136748	14414	10	157	15.7	15.1701	1.51893	0.373565	0.997395	0.623829	0.191044	hyper
1576	chr11	129245253	129245333	136755	136759	14415	5	81	16.2	8.15591	2.15452	0.397878	0.996812	0.598934	0.190963	hyper
1582	chr11	129643647	129643838	137007	137013	14451	7	192	27.4286	18.1967	2.70952	0.603511	0.978101	0.374591	0.213054	hyper
2947	chr11	129872153	129872191	137332	137337	14497	6	39	6.5	-9.64151	-1.60676	-0.248965	0	0.248965	0.197158	hypo
1585	chr11	129940093	129940236	137647	137655	14516	9	144	16	21.0798	2.99218	0.460148	0.694597	0.234449	0.198691	hyper
2966	chr11	131243821	131243859	138942	138947	14672	6	39	6.5	-12.9736	-2.15428	-0.285444	0.713616	0.99906	0.209435	hypo
2967	chr11	132616466	132616656	139525	139529	14774	5	191	38.2	-8.44354	-1.54454	-0.242802	0.256943	0.499746	0.206046	hypo
2974	chr11	133653117	133653298	140112	140118	14855	7	182	26	-11.3053	-1.52523	-0.26754	0	0.26754	0.209369	hypo
1608	chr11	133676748	133676958	140164	140169	14859	6	211	35.1667	12.6161	2.60853	0.483576	0.712135	0.228559	0.206081	hyper
2975	chr11	133734466	133734541	140252	140257	14865	6	76	12.6667	-9.87973	-1.63456	-0.303361	0.571152	0.874512	0.204264	hypo
1622	chr11	134093978	134094165	141258	141265	14954	8	188	23.5	16.8876	2.74718	0.480554	0.730219	0.249666	0.194139	hyper
2981	chr11	134094902	134094917	141324	141329	14954	6	16	2.66667	-15.5	-2.58219	-0.428362	0.569965	0.998327	0.196819	hypo
1626	chr11	134202330	134202475	141674	141679	14977	6	146	24.3333	10.117	1.6887	0.376369	0.998109	0.62174	0.195218	hyper
1631	chr11	134282864	134283011	142151	142156	15012	6	148	24.6667	11.6566	1.94885	0.373404	0.995708	0.622304	0.202306	hyper
1635	chr11	134393157	134393345	142306	142310	15038	5	189	37.8	7.61898	1.53636	0.374811	0.999501	0.62469	0.200605	hyper
2988	chr11	134393407	134393465	142311	142319	15038	9	59	6.55556	-14.3145	-1.58917	-0.249903	0	0.249903	0.199168	hypo
1221	chr12	258355	258380	354	358	37	5	26	5.2	-10.4924	-2.09813	-0.249858	0	0.249858	0.208695	hypo
1226	chr12	569560	569586	946	951	112	6	27	4.5	-14.6366	-2.43894	-0.249346	0	0.249346	0.196453	hypo
1230	chr12	679900	679979	1185	1190	142	6	80	13.3333	-12.9325	-2.1463	-0.285162	0.713927	0.999089	0.210007	hypo
22	chr12	1058871	1058914	1837	1843	215	7	44	6.28571	17.9102	2.57006	0.624625	0.999471	0.374845	0.211649	hyper
24	chr12	1100085	1100220	1919	1927	224	9	136	15.1111	18.9245	2.19536	0.448104	0.69758	0.249476	0.222167	hyper
1235	chr12	1100309	1100443	1929	1946	224	18	135	7.5	-37.1027	-2.03671	-0.464512	0.277532	0.742043	0.216468	hypo
26	chr12	1609667	1609821	2227	2231	283	5	155	31	9.98985	2.05013	0.489026	0.913835	0.424809	0.214833	hyper
1245	chr12	1927334	1927378	3305	3311	368	7	45	6.42857	-11.4744	-1.63901	-0.24992	0	0.24992	0.201743	hypo
39	chr12	2162491	2162629	3780	3787	425	8	139	17.375	12.3187	1.54793	0.373276	0.994903	0.621627	0.196415	hyper
1259	chr12	2992776	2992977	5049	5055	592	7	202	28.8571	-13.1343	-1.51905	-0.287779	0.265047	0.552826	0.207465	hypo
47	chr12	3013987	3014175	5139	5143	600	5	189	37.8	8.18552	2.10975	0.399801	0.999546	0.599745	0.210007	hyper
1285	chr12	4534159	4534226	7710	7714	925	5	68	13.6	-11.9863	-2.39581	-0.374698	0	0.374698	0.201503	hypo
77	chr12	5020534	5020591	8139	8145	972	7	58	8.28571	12.6289	1.82134	0.606846	0.856575	0.249729	0.214275	hyper
91	chr12	6128400	6128583	8861	8867	1084	7	184	26.2857	13.8379	2.164	0.672801	0.672801	0	0.213499	hyper
94	chr12	6259946	6260081	9132	9139	1125	8	136	17	15.3094	1.91654	0.606542	0.856338	0.249797	0.207336	hyper
100	chr12	6506393	6506528	9956	9960	1220	5	136	27.2	11.3827	2.39821	0.563193	0.713083	0.149889	0.208665	hyper
1312	chr12	6508115	6508183	9965	9970	1222	6	69	11.5	-15.0451	-2.0153	-0.443703	0.285228	0.728932	0.210548	hypo
108	chr12	6663682	6663703	10463	10468	1273	6	22	3.66667	13.5281	2.37121	0.598456	0.973023	0.374568	0.20407	hyper
1333	chr12	6937863	6937895	11524	11530	1372	7	33	4.71429	-12.9017	-1.835	-0.374424	0	0.374424	0.204456	hypo
1336	chr12	7023766	7023802	11933	11939	1400	7	37	5.28571	-11.7089	-1.60908	-0.244528	0.183504	0.428031	0.210687	hypo
1337	chr12	7036983	7037018	12021	12028	1407	8	36	4.5	-17.0235	-1.6665	-0.23638	0.106846	0.343227	0.201707	hypo
1347	chr12	7829158	7829214	13008	13012	1508	5	57	11.4	-9.52695	-1.90282	-0.356727	0.142614	0.499341	0.221721	hypo
1355	chr12	8185156	8185204	13903	13913	1629	11	49	4.45455	-23.8686	-2.16544	-0.284853	0.712978	0.997831	0.202781	hypo
149	chr12	8395520	8395560	14194	14201	1658	8	41	5.125	13.242	1.65866	0.446215	0.571146	0.124932	0.219097	hyper
1357	chr12	8939890	8939920	14924	14928	1745	5	31	6.2	-8.09845	-1.6078	-0.339044	0.285595	0.624639	0.214887	hypo
163	chr12	9067321	9067368	15137	15142	1773	6	48	8	10.3567	1.72619	0.374551	0.998803	0.624252	0.198501	hyper
1364	chr12	9603250	9603296	15716	15724	1853	9	47	5.22222	-21.0999	-2.33682	-0.357128	0.142842	0.49997	0.212685	hypo
171	chr12	10028922	10028993	15925	15932	1880	8	72	9	17.903	2.24103	0.464168	0.714119	0.249951	0.217855	hyper
175	chr12	10364797	10364838	16173	16178	1914	6	42	7	10.4852	1.76094	0.374895	0.999674	0.624779	0.215614	hyper
176	chr12	10875606	10875790	16433	16451	1945	19	185	9.73684	42.7497	2.93376	0.465858	0.788129	0.32227	0.2074	hyper
183	chr12	12418881	12419053	17265	17269	2059	5	173	34.6	7.68451	1.53947	0.445601	0.570559	0.124959	0.208487	hyper
1376	chr12	12625562	12625637	17658	17664	2105	7	76	10.8571	-11.0304	-1.56412	-0.285573	0.713993	0.999566	0.214742	hypo
1377	chr12	12715788	12715831	17760	17766	2116	7	44	6.28571	-11.7952	-1.67561	-0.249748	0	0.249748	0.211075	hypo
1381	chr12	12877266	12877293	18042	18047	2144	6	28	4.66667	-10.7368	-1.78677	-0.24906	0	0.24906	0.197595	hypo
196	chr12	13036011	13036213	18374	18378	2176	5	203	40.6	8.52203	1.70981	0.481901	0.856704	0.374803	0.215748	hyper
218	chr12	19592727	19592900	21166	21172	2577	7	174	24.8571	16.8953	3.31128	0.413368	0.751955	0.338587	0.214022	hyper
219	chr12	19593062	19593226	21185	21195	2577	11	165	15	17.9966	2.07733	0.256749	0.982818	0.726069	0.217572	hyper
224	chr12	20575002	20575096	21615	21619	2644	5	95	19	11.0322	2.20855	0.428508	0.428508	0	0.201269	hyper
231	chr12	22093960	22093995	22243	22247	2717	5	36	7.2	10.4869	2.09884	0.42848	0.42848	0	0.20467	hyper
1418	chr12	24715108	24715148	23053	23057	2832	5	41	8.2	-8.99828	-1.79898	-0.339079	0.285477	0.624556	0.214606	hypo
1429	chr12	28353875	28353924	25657	25661	3098	5	50	10	-7.75039	-1.5499	-0.374559	0	0.374559	0.214201	hypo
250	chr12	29302245	29302382	25854	25858	3135	5	138	27.6	10.9536	2.32668	0.453612	0.828276	0.374664	0.212953	hyper
1433	chr12	29937317	29937360	26268	26276	3172	9	44	4.88889	-15.6109	-1.73256	-0.374015	0	0.374015	0.204165	hypo
254	chr12	30210657	30210777	26322	26326	3181	5	121	24.2	8.79527	2.23294	0.399765	0.999634	0.599868	0.212009	hyper
257	chr12	30354011	30354175	26458	26463	3194	6	165	27.5	16.5129	3.71936	0.675472	0.904261	0.228789	0.205888	hyper
259	chr12	30909216	30909419	26778	26783	3228	6	204	34	12.114	2.44446	0.520254	0.832153	0.311898	0.203541	hyper
261	chr12	30975579	30975779	26853	26861	3235	9	201	22.3333	18.8272	2.2592	0.430085	0.666033	0.235948	0.212067	hyper
262	chr12	30975968	30976084	26869	26873	3235	5	117	23.4	10.7409	2.38613	0.449539	0.999222	0.549682	0.212917	hyper
263	chr12	31226727	31226768	27121	27128	3270	8	42	5.25	15.9273	2.49775	0.479831	0.714157	0.234326	0.213725	hyper
1455	chr12	32055744	32055878	28371	28377	3440	7	135	19.2857	-13.2064	-1.87616	-0.321231	0.428344	0.749575	0.219968	hypo
270	chr12	32113004	32113021	28497	28501	3453	5	18	3.6	8.92956	1.78624	0.48191	0.856494	0.374584	0.206497	hyper
271	chr12	32164966	32165158	28563	28569	3465	7	193	27.5714	15.6983	2.34227	0.711405	0.836357	0.124952	0.211558	hyper
1465	chr12	32552733	32552770	29050	29055	3536	6	38	6.33333	-12.0133	-2.00138	-0.3029	0.569808	0.872709	0.213671	hypo
278	chr12	33004547	33004697	29533	29539	3612	7	151	21.5714	11.4943	1.65152	0.285556	0.285556	0	0.211612	hyper
1469	chr12	34488309	34488354	30401	30405	3715	5	46	9.2	-8.61684	-1.72104	-0.249843	0	0.249843	0.206798	hypo
289	chr12	34490050	34490097	30490	30494	3715	5	48	9.6	9.71417	1.94314	0.499548	0.999282	0.499733	0.202034	hyper
292	chr12	34496723	34496881	30740	30746	3718	7	159	22.7143	12.7447	1.82175	0.499881	0.999773	0.499892	0.206821	hyper
302	chr12	39539080	39539115	32017	32021	3804	5	36	7.2	9.43305	1.88735	0.375151	0.999672	0.624521	0.202641	hyper
304	chr12	39837192	39837326	32195	32205	3822	11	135	12.2727	19.8924	1.81311	0.498725	0.997157	0.498432	0.207221	hyper
1478	chr12	42622426	42622447	33119	33123	3923	5	22	4.4	-9.84875	-1.73664	-0.389219	0.285654	0.674873	0.21375	hypo
1481	chr12	44078861	44078974	34018	34026	4019	9	114	12.6667	-15.5524	-1.72136	-0.30345	0.571271	0.874722	0.210606	hypo
317	chr12	45270333	45270573	34488	34493	4077	6	241	40.1667	11.8884	2.70592	0.30963	0.828297	0.518668	0.205716	hyper
323	chr12	46776356	46776436	35526	35531	4162	6	81	13.5	14.9941	2.52086	0.479999	0.854222	0.374223	0.205295	hyper
1502	chr12	48167428	48167465	36305	36310	4255	6	38	6.33333	-12.2817	-2.04585	-0.249345	0	0.249345	0.203333	hypo
1503	chr12	48247086	48247142	36564	36568	4284	5	57	11.4	-9.91136	-1.98065	-0.285394	0.713699	0.999093	0.209098	hypo
1505	chr12	48259994	48260051	36593	36597	4290	5	58	11.6	-10.3887	-2.07601	-0.249804	0	0.249804	0.21463	hypo
336	chr12	48578517	48578708	37072	37079	4344	8	192	24	15.8368	1.98434	0.49786	0.997306	0.499445	0.201486	hyper
339	chr12	48894585	48894621	37323	37327	4373	5	37	7.4	7.95224	1.92413	0.303512	0.428476	0.124964	0.212664	hyper
1516	chr12	49236350	49236518	38085	38094	4439	10	169	16.9	-18.6195	-1.86045	-0.249915	0	0.249915	0.205753	hypo
1519	chr12	49343051	49343101	38329	38333	4470	5	51	10.2	-9.67605	-1.93492	-0.249763	0	0.249763	0.201434	hypo
1521	chr12	49380584	49380636	38610	38614	4485	5	53	10.6	-9.66288	-1.93217	-0.374153	0	0.374153	0.203824	hypo
356	chr12	49435257	49435469	38872	38876	4506	5	213	42.6	7.72151	1.5447	0.464203	0.714138	0.249935	0.202841	hyper
358	chr12	49513261	49513463	39316	39320	4539	5	203	40.6	7.79846	1.56058	0.446153	0.571075	0.124923	0.208413	hyper
365	chr12	49659931	49660137	39697	39703	4578	7	207	29.5714	11.7967	1.88832	0.453505	0.631963	0.178458	0.215355	hyper
1533	chr12	49760631	49760669	40257	40261	4622	5	39	7.8	-7.87231	-1.56915	-0.249505	0	0.249505	0.196998	hypo
388	chr12	51011031	51011233	42726	42730	4899	5	203	40.6	9.51031	2.30455	0.399921	0.799824	0.399903	0.205172	hyper
403	chr12	51741349	51741549	43899	43905	5041	7	201	28.7143	15.0871	2.50642	0.657847	0.836327	0.17848	0.214156	hyper
406	chr12	51984700	51984865	44224	44242	5079	19	166	8.73684	33.1141	2.28396	0.351273	0.712372	0.361099	0.209045	hyper
1579	chr12	52240839	52240883	44751	44756	5105	6	45	7.5	-13.3869	-1.51754	-0.331748	0.142087	0.473835	0.20014	hypo
1580	chr12	52242958	52242995	44884	44888	5105	5	38	7.6	-9.4392	-1.57234	-0.278426	0.171352	0.449777	0.20814	hypo
1581	chr12	52270268	52270336	44998	45002	5115	5	69	13.8	-11.1969	-1.76236	-0.349569	0	0.349569	0.207919	hypo
410	chr12	52401644	52401672	45392	45396	5144	5	29	5.8	7.7394	1.5481	0.373065	0.997116	0.624051	0.196869	hyper
1591	chr12	52708541	52708570	46412	46416	5234	5	30	6	-8.14722	-1.62924	-0.249869	0	0.249869	0.203183	hypo
424	chr12	52714936	52714957	46424	46428	5236	5	22	4.4	13.6188	2.72396	0.606977	0.856895	0.249918	0.200997	hyper
1601	chr12	53441258	53441282	47458	47464	5389	7	25	3.57143	-19.0481	-2.71747	-0.463497	0.284795	0.748292	0.202885	hypo
1604	chr12	53645925	53645969	48199	48203	5460	5	45	9	-12.7479	-2.54109	-0.374803	0	0.374803	0.209468	hypo
449	chr12	53746238	53746281	48685	48689	5503	5	44	8.8	9.98401	2.49426	0.52475	0.999417	0.474666	0.20094	hyper
450	chr12	53763443	53763578	48753	48757	5514	5	136	27.2	11.9952	2.89352	0.503339	0.828197	0.324858	0.209251	hyper
457	chr12	54079645	54079848	49474	49478	5603	5	204	40.8	9.75594	1.95952	0.606729	0.856572	0.249843	0.209002	hyper
1614	chr12	54333485	54333523	49753	49758	5631	6	39	6.5	-11.8444	-1.97399	-0.249559	0	0.249559	0.201965	hypo
460	chr12	54355305	54355352	49981	49985	5642	5	48	9.6	7.57622	1.51768	0.446293	0.571263	0.12497	0.206564	hyper
1615	chr12	54357569	54357627	50003	50008	5643	6	59	9.83333	-10.4513	-1.74053	-0.249738	0	0.249738	0.209633	hypo
464	chr12	54387929	54388087	50225	50232	5658	8	159	19.875	12.8279	1.60815	0.37072	0.994779	0.624059	0.206212	hyper
465	chr12	54388669	54388821	50253	50258	5658	6	153	25.5	12.7464	2.61851	0.481888	0.710822	0.228934	0.208059	hyper
1618	chr12	54441229	54441276	50717	50725	5689	9	48	5.33333	-17.3786	-1.93031	-0.249954	0	0.249954	0.213762	hypo
472	chr12	54582133	54582177	51000	51005	5725	6	45	7.5	10.1475	2.11212	0.499518	0.832422	0.332904	0.218521	hyper
474	chr12	54610753	54610964	51043	51047	5732	5	212	42.4	10.1941	2.50032	0.471077	0.570997	0.0999198	0.219328	hyper
1633	chr12	54882142	54882188	51632	51636	5800	5	47	9.4	-11.6466	-2.29274	-0.346371	0.22855	0.574921	0.203475	hypo
483	chr12	56101460	56101638	52163	52174	5865	12	179	14.9167	19.8434	1.66503	0.428363	0.428363	0	0.201974	hyper
1643	chr12	56122853	56122880	52334	52338	5874	5	28	5.6	-8.22517	-1.5243	-0.274509	0	0.274509	0.206825	hypo
1657	chr12	56618333	56618373	53588	53593	6012	6	41	6.83333	-10.5377	-1.65202	-0.270708	0	0.270708	0.205064	hypo
1661	chr12	56881431	56881467	54119	54123	6074	5	37	7.4	-11.7229	-1.85979	-0.349623	0	0.349623	0.206153	hypo
506	chr12	57023131	57023272	54410	54414	6115	5	142	28.4	8.81034	2.13207	0.299824	0.999594	0.699771	0.203108	hyper
1666	chr12	57077465	57077659	54628	54634	6130	7	195	27.8571	-15.7156	-2.24279	-0.374844	0	0.374844	0.203281	hypo
511	chr12	57177909	57178065	54994	54998	6165	5	157	31.4	8.96106	1.80273	0.249948	0.999702	0.749754	0.203831	hyper
520	chr12	57483804	57483964	55587	55591	6228	5	161	32.2	9.85293	2.36592	0.274654	0.799189	0.524535	0.208936	hyper
528	chr12	57577256	57577289	55943	55947	6289	5	34	6.8	7.77034	1.55427	0.232117	0.857002	0.624885	0.200915	hyper
1694	chr12	57632504	57632549	56538	56543	6335	6	46	7.66667	-14.9285	-2.25479	-0.49416	0.380071	0.874231	0.203798	hypo
1707	chr12	57984814	57984853	57716	57721	6465	6	40	6.66667	-9.09344	-1.50858	-0.356866	0.142631	0.499497	0.212363	hypo
1709	chr12	57998725	57998762	57805	57810	6468	6	38	6.33333	-19.8177	-3.18702	-0.611858	0.261704	0.873563	0.20266	hypo
1724	chr12	58149235	58149299	58726	58732	6526	7	65	9.28571	-12.5591	-1.76912	-0.468601	0.243779	0.712381	0.202821	hypo
569	chr12	58239013	58239059	59150	59154	6566	5	47	9.4	10.3665	2.07395	0.342771	0.709582	0.366811	0.205597	hyper
574	chr12	59990092	59990114	59820	59824	6655	5	23	4.6	8.52506	1.71134	0.624216	0.998722	0.374507	0.223156	hyper
594	chr12	65516057	65516224	62594	62598	6974	5	168	33.6	10.3644	2.07407	0.374345	0.998665	0.624319	0.206823	hyper
599	chr12	66219002	66219037	63207	63214	7025	8	36	4.5	14.5804	1.82314	0.462794	0.712189	0.249395	0.204934	hyper
607	chr12	68726145	68726179	64437	64442	7168	6	35	5.83333	10.2116	2.18761	0.377766	0.856564	0.478798	0.216895	hyper
609	chr12	69201914	69201946	64792	64800	7222	9	33	3.66667	19.1384	2.66955	0.51333	0.999218	0.485887	0.20804	hyper
616	chr12	69327153	69327195	64981	64986	7247	6	43	7.16667	11.9115	1.98804	0.481886	0.856264	0.374378	0.206935	hyper
617	chr12	69327324	69327362	64988	64993	7247	6	39	6.5	11.9245	2.00422	0.47896	0.832538	0.353578	0.205759	hyper
629	chr12	72148921	72149096	66827	66842	7443	16	176	11	25.5804	1.60719	0.285015	0.285015	0	0.207149	hyper
633	chr12	72667512	72667550	67073	67077	7476	5	39	7.8	10.8101	2.39224	0.4228	0.785409	0.362609	0.212046	hyper
644	chr12	77718815	77718974	68934	68941	7711	8	160	20	15.95	2.25248	0.428371	0.928139	0.499768	0.206874	hyper
646	chr12	80084302	80084436	69522	69529	7805	8	135	16.875	15.4747	1.93717	0.373318	0.994316	0.620998	0.202228	hyper
647	chr12	80084583	80084618	69549	69553	7805	5	36	7.2	8.80248	1.7616	0.355157	0.852418	0.497261	0.211474	hyper
649	chr12	81101720	81101946	69931	69940	7846	10	227	22.7	21.9396	2.29031	0.354963	0.94224	0.587277	0.211189	hyper
650	chr12	81102050	81102175	69942	69949	7846	8	126	15.75	13.4737	1.68919	0.249613	0.999333	0.74972	0.210127	hyper
653	chr12	83081187	83081330	70456	70460	7908	5	144	28.8	9.70376	1.94325	0.570626	0.570626	0	0.212779	hyper
1806	chr12	89745235	89745279	71863	71871	8153	9	45	5	-19.4052	-1.63738	-0.360402	0	0.360402	0.209469	hypo
1818	chr12	93771950	93772044	73565	73581	8363	17	95	5.58824	-42.7571	-1.87111	-0.368486	0.109112	0.477598	0.212454	hypo
668	chr12	94071203	94071357	74076	74085	8401	10	155	15.5	16.5874	1.6661	0.374928	0.999846	0.624917	0.204469	hyper
671	chr12	94853406	94853543	74508	74513	8452	6	138	23	12.4892	2.28976	0.458118	0.999531	0.541413	0.205012	hyper
1822	chr12	95043719	95043760	74704	74709	8482	6	42	7	-11.6379	-1.93332	-0.374868	0	0.374868	0.208138	hypo
1826	chr12	95494979	95495047	75129	75134	8535	6	69	11.5	-9.23986	-1.53003	-0.321143	0.42833	0.749473	0.210186	hypo
1828	chr12	95773404	95773482	75415	75424	8573	10	79	7.9	-18.4296	-1.83716	-0.303463	0.571311	0.874773	0.220443	hypo
676	chr12	95937464	95937524	75568	75573	8594	6	61	10.1667	9.61227	1.60472	0.4633	0.712977	0.249678	0.205801	hyper
678	chr12	95970624	95970825	75727	75732	8605	6	202	33.6667	13.1817	2.52768	0.642421	0.642421	0	0.216245	hyper
1835	chr12	96301330	96301379	76014	76018	8639	5	50	10	-8.06287	-1.6122	-0.428517	0.571105	0.999623	0.215784	hypo
681	chr12	96301627	96301819	76026	76033	8639	8	193	24.125	15.547	1.94584	0.338841	0.713657	0.374816	0.214572	hyper
691	chr12	96588437	96588584	76406	76410	8677	5	148	29.6	10.4047	2.86837	0.465994	0.540686	0.0746922	0.200005	hyper
1843	chr12	96883319	96883369	76773	76779	8726	7	51	7.28571	-16.575	-2.3672	-0.356628	0.14267	0.499298	0.222456	hypo
1844	chr12	97372494	97372568	76973	76981	8757	9	75	8.33333	-16.9273	-1.87341	-0.214139	0.285491	0.49963	0.207776	hypo
1848	chr12	98909497	98909522	77396	77400	8833	5	26	5.2	-9.74628	-1.94493	-0.249686	0	0.249686	0.214538	hypo
1850	chr12	98911666	98911847	77477	77486	8835	10	182	18.2	-20.0376	-1.52654	-0.28058	0.456049	0.736629	0.209973	hypo
703	chr12	99288441	99288626	77845	77859	8876	15	186	12.4	33.5437	2.65108	0.539178	0.996486	0.457308	0.202312	hyper
709	chr12	101801874	101802045	78958	78963	9022	6	172	28.6667	14.0283	2.81577	0.499691	0.832791	0.333099	0.214439	hyper
713	chr12	103350288	103350331	79753	79758	9118	6	44	7.33333	11.8052	1.9865	0.37167	0.973875	0.602205	0.21063	hyper
722	chr12	104458617	104458642	80399	80404	9195	6	26	4.33333	9.35383	1.56054	0.356836	0.85545	0.498614	0.214658	hyper
723	chr12	104609685	104609727	80635	80640	9218	6	43	7.16667	12.8078	2.64956	0.630559	0.880447	0.249888	0.223743	hyper
728	chr12	105478828	105478935	81523	81528	9331	6	108	18	11.672	2.45254	0.484978	0.714056	0.229078	0.21089	hyper
1883	chr12	106533471	106533514	82001	82005	9397	5	44	8.8	-8.25161	-1.64931	-0.249796	0	0.249796	0.200735	hypo
733	chr12	106696525	106696654	82291	82295	9423	5	130	26	7.73388	1.55362	0.480325	0.854573	0.374249	0.221675	hyper
1887	chr12	106871496	106871514	82413	82417	9439	5	19	3.8	-9.73027	-1.94556	-0.23205	0.142749	0.3748	0.206412	hypo
737	chr12	106974337	106974437	82467	82471	9446	5	101	20.2	8.0765	1.61806	0.250859	0.999586	0.748727	0.207694	hyper
738	chr12	106975140	106975168	82488	82492	9447	5	29	5.8	7.91653	1.58926	0.250828	0.998484	0.747656	0.207356	hyper
739	chr12	106975215	106975351	82499	82507	9447	9	137	15.2222	20.8312	2.45459	0.417996	0.570148	0.152151	0.214402	hyper
740	chr12	106976419	106976448	82537	82541	9448	5	30	6	9.75786	1.95766	0.353706	0.850584	0.496877	0.215409	hyper
743	chr12	106981036	106981186	82712	82718	9450	7	151	21.5714	12.7264	1.82284	0.374397	0.994833	0.620436	0.209699	hyper
745	chr12	107167998	107168098	82787	82791	9465	5	101	20.2	7.8049	1.56317	0.249518	0.999081	0.749563	0.215823	hyper
748	chr12	107168559	107168625	82818	82823	9465	6	67	11.1667	12.3754	2.06289	0.356679	0.856299	0.49962	0.215521	hyper
1901	chr12	109086708	109086869	84393	84399	9649	7	162	23.1429	-10.9636	-1.56125	-0.249836	0	0.249836	0.218958	hypo
764	chr12	109125419	109125569	84498	84507	9656	10	151	15.1	20.9113	2.51546	0.411999	0.998829	0.58683	0.207465	hyper
1906	chr12	109490430	109490471	84834	84841	9712	8	42	5.25	-12.5341	-1.5596	-0.374388	0	0.374388	0.213138	hypo
770	chr12	109728011	109728043	85254	85258	9770	5	33	6.6	8.23799	1.64802	0.464025	0.7139	0.249875	0.212685	hyper
1914	chr12	109747623	109747636	85336	85340	9777	5	14	2.8	-8.21525	-1.64149	-0.249408	0	0.249408	0.212983	hypo
773	chr12	110043743	110043878	85673	85677	9829	5	136	27.2	8.2054	1.64755	0.44586	0.570754	0.124894	0.210589	hyper
784	chr12	110878740	110878937	87359	87363	10039	5	198	39.6	8.81758	2.23902	0.489134	0.714041	0.224907	0.21403	hyper
787	chr12	111019930	111020125	87631	87635	10067	5	196	39.2	7.71412	1.55033	0.445824	0.570672	0.124849	0.217132	hyper
1931	chr12	111020723	111020755	87684	87691	10067	8	33	4.125	-13.7934	-1.71914	-0.249714	0	0.249714	0.202989	hypo
1939	chr12	111472620	111472644	88483	88487	10150	5	25	5	-8.75256	-1.74762	-0.249574	0	0.249574	0.201492	hypo
807	chr12	112194197	112194226	90117	90121	10337	5	30	6	10.7648	2.62943	0.631494	0.856317	0.224823	0.209638	hyper
813	chr12	112273673	112273882	90266	90273	10357	8	210	26.25	12.6578	1.58535	0.339141	0.713984	0.374843	0.209824	hyper
814	chr12	112280036	112280204	90288	90303	10359	16	169	10.5625	29.3849	1.8597	0.373061	0.989892	0.616831	0.213508	hyper
1952	chr12	112395200	112395269	90409	90414	10375	6	70	11.6667	-19.2538	-2.90552	-0.562385	0	0.562385	0.207405	hypo
816	chr12	112768807	112768967	90949	90953	10448	5	161	32.2	7.62545	1.52809	0.374593	0.998941	0.624347	0.21846	hyper
817	chr12	112846979	112847022	91143	91148	10463	6	44	7.33333	14.0808	2.46579	0.582865	0.832628	0.249763	0.21618	hyper
822	chr12	113494699	113494720	91691	91695	10545	5	22	4.4	9.10624	2.81691	0.42407	0.998025	0.573956	0.200155	hyper
1968	chr12	113591812	113591940	92014	92018	10578	5	129	25.8	-7.58025	-1.51336	-0.249056	0	0.249056	0.207095	hypo
1976	chr12	113795546	113795614	92584	92589	10646	6	69	11.5	-21.8623	-2.86306	-0.270164	0.16619	0.436355	0.208385	hypo
833	chr12	113840477	113840672	92699	92704	10656	6	196	32.6667	14.6345	2.44964	0.60663	0.856315	0.249686	0.21043	hyper
834	chr12	113905955	113905987	92939	92943	10671	5	33	6.6	8.40964	1.69639	0.444862	0.569494	0.124632	0.208104	hyper
836	chr12	113914353	113914451	93126	93130	10675	5	99	19.8	11.3042	2.65392	0.545676	0.969665	0.423989	0.207284	hyper
1991	chr12	114310415	114310476	93743	93747	10772	5	62	12.4	-9.08702	-1.81117	-0.357074	0.142837	0.499911	0.212201	hypo
846	chr12	114881732	114881874	94200	94212	10836	13	143	11	25.4414	2.14057	0.4408	0.622932	0.182132	0.202504	hyper
862	chr12	117349000	117349030	96435	96439	11161	5	31	6.2	8.17736	1.64407	0.375057	0.997118	0.622061	0.199925	hyper
2008	chr12	118169184	118169210	97411	97415	11299	5	27	5.4	-10.1421	-1.56076	-0.373453	0.428136	0.801589	0.211336	hypo
872	chr12	118420253	118420518	97694	97703	11340	10	266	26.6	25.085	2.85967	0.535071	0.784852	0.249781	0.210591	hyper
2011	chr12	118573963	118573988	98122	98126	11387	5	26	5.2	-9.70597	-1.94118	-0.249917	0	0.249917	0.202216	hypo
874	chr12	118578468	118578638	98186	98190	11388	5	171	34.2	8.46242	2.17218	0.506723	0.856521	0.349798	0.213136	hyper
880	chr12	119035531	119035680	98719	98724	11452	6	150	25	10.8418	1.81152	0.249835	0.999572	0.749737	0.210072	hyper
2019	chr12	119212201	119212236	98742	98747	11458	6	36	6	-14.6483	-2.22124	-0.38716	0.237462	0.624623	0.21643	hypo
2020	chr12	119616856	119616913	98892	98896	11485	5	58	11.6	-9.30214	-1.85825	-0.249741	0	0.249741	0.210092	hypo
2024	chr12	119798747	119798813	99010	99017	11507	8	67	8.375	-12.3976	-1.53779	-0.374873	0	0.374873	0.201952	hypo
884	chr12	120314733	120314884	99510	99515	11572	6	152	25.3333	10.7667	2.3285	0.395752	0.999723	0.603971	0.200315	hyper
2029	chr12	120427518	120427540	99738	99744	11594	7	23	3.28571	-12.6662	-1.80927	-0.249536	0	0.249536	0.199801	hypo
2034	chr12	120555004	120555029	100199	100203	11636	5	26	5.2	-9.16462	-1.83268	-0.249477	0	0.249477	0.203127	hypo
896	chr12	120639432	120639578	100402	100409	11656	8	147	18.375	13.7626	1.72462	0.374399	0.998347	0.623948	0.216165	hyper
900	chr12	120745384	120745428	100778	100782	11700	5	45	9	7.58946	1.51949	0.463726	0.713518	0.249792	0.208597	hyper
902	chr12	120799482	120799518	100907	100911	11725	5	37	7.4	7.6915	1.53882	0.479376	0.853447	0.374071	0.210698	hyper
2042	chr12	120799527	120799562	100913	100917	11725	5	36	7.2	-9.18165	-1.83473	-0.230973	0.142545	0.373518	0.210247	hypo
2043	chr12	120806267	120806309	100966	100970	11726	5	43	8.6	-9.85189	-1.96716	-0.231397	0.142426	0.373823	0.19931	hypo
2046	chr12	120906342	120906382	101289	101293	11762	5	41	8.2	-7.84593	-1.56745	-0.321055	0.427757	0.748812	0.204477	hypo
905	chr12	120945180	120945382	101505	101509	11776	5	203	40.6	8.94503	1.79146	0.464059	0.713992	0.249933	0.214045	hyper
906	chr12	120972547	120972580	101622	101627	11788	6	34	5.66667	9.47594	1.58018	0.356701	0.85625	0.499548	0.204763	hyper
908	chr12	120994696	120994819	101683	101688	11797	6	124	20.6667	12.9187	2.15803	0.624489	0.999315	0.374826	0.213013	hyper
912	chr12	121341104	121341314	102590	102594	11894	5	211	42.2	11.2524	2.50577	0.445932	0.970419	0.524487	0.210742	hyper
915	chr12	121341888	121341916	102652	102657	11894	6	29	4.83333	10.4599	1.74931	0.356798	0.856281	0.499483	0.220174	hyper
916	chr12	121342083	121342115	102674	102680	11894	7	33	4.71429	19.0851	2.9465	0.575869	0.896992	0.321123	0.22083	hyper
917	chr12	121342204	121342249	102683	102690	11894	8	46	5.75	24.0863	3.50459	0.639912	0.998966	0.359054	0.221033	hyper
2057	chr12	121428037	121428134	102877	102881	11927	5	98	19.6	-8.37391	-1.66942	-0.232037	0.142825	0.374862	0.211514	hypo
2067	chr12	121975866	121975900	104333	104340	12094	8	35	4.375	-17.4332	-1.54921	-0.356374	0.0177945	0.374168	0.199829	hypo
932	chr12	122016699	122016855	104512	104519	12116	8	157	19.625	14.547	2.28205	0.404784	0.981093	0.57631	0.204847	hyper
934	chr12	122064225	122064269	104740	104747	12140	8	45	5.625	15.6782	1.96039	0.498799	0.997538	0.498739	0.20599	hyper
938	chr12	122110620	122110760	105000	105005	12161	6	141	23.5	9.26068	1.55145	0.374709	0.999428	0.624719	0.212023	hyper
2081	chr12	122237588	122237617	105506	105511	12218	6	30	5	-12.1927	-2.03203	-0.373177	0	0.373177	0.206413	hypo
2084	chr12	122242133	122242173	105709	105715	12220	7	41	5.85714	-13.8501	-1.97819	-0.356084	0.141798	0.497882	0.206049	hypo
2088	chr12	122297063	122297184	106173	106177	12254	5	122	24.4	-10.227	-2.04448	-0.463669	0.285415	0.749084	0.217108	hypo
2090	chr12	122516744	122516790	106974	106980	12331	7	47	6.71429	-13.9221	-1.97942	-0.374527	0	0.374527	0.206405	hypo
965	chr12	122986509	122986710	108209	108213	12467	5	202	40.4	12.8248	2.59182	0.62049	0.970017	0.349528	0.20173	hyper
968	chr12	123216112	123216307	108564	108569	12528	6	196	32.6667	12.5177	2.32009	0.559394	0.809301	0.249908	0.209216	hyper
974	chr12	123351846	123351882	109084	109088	12573	5	37	7.4	8.01353	1.60352	0.356926	0.85665	0.499724	0.20581	hyper
978	chr12	123450926	123451086	109295	109305	12609	11	161	14.6364	28.6049	3.04692	0.533821	0.999514	0.465693	0.206566	hyper
980	chr12	123470554	123470588	109555	109559	12622	5	35	7	9.64418	2.16883	0.574938	0.999893	0.424955	0.203878	hyper
985	chr12	123720332	123720535	110076	110081	12685	6	204	34	12.072	2.22344	0.440237	0.85658	0.416343	0.204678	hyper
2116	chr12	123756379	123756413	110332	110338	12705	7	35	5	-12.751	-1.82132	-0.24949	0	0.24949	0.20344	hypo
2117	chr12	123848979	123849010	110498	110503	12731	6	32	5.33333	-10.9508	-1.82431	-0.249572	0	0.249572	0.200709	hypo
2118	chr12	123849884	123849901	110568	110573	12731	6	18	3	-10.6542	-1.77504	-0.249568	0	0.249568	0.20931	hypo
2119	chr12	123851252	123851417	110588	110594	12732	7	166	23.7143	-11.843	-1.59067	-0.23437	0.264914	0.499284	0.211311	hypo
992	chr12	123915497	123915541	111011	111015	12766	5	45	9	11.7971	2.37564	0.499542	0.999197	0.499655	0.212967	hyper
995	chr12	123973340	123973529	111189	111193	12789	5	190	38	11.873	2.78507	0.66405	0.913941	0.249891	0.209416	hyper
996	chr12	123986856	123986985	111231	111236	12797	6	130	21.6667	9.86956	1.66335	0.499737	0.999472	0.499735	0.212268	hyper
1001	chr12	124128964	124129137	111662	111667	12839	6	174	29	9.76123	1.62743	0.589107	0.714063	0.124956	0.208774	hyper
1002	chr12	124197497	124197673	111893	111897	12857	5	177	35.4	8.59618	1.72155	0.463697	0.713579	0.249883	0.204432	hyper
1008	chr12	124457584	124457609	112346	112352	12911	7	26	3.71429	12.0886	1.72754	0.373315	0.995962	0.622647	0.20039	hyper
2138	chr12	124539408	124539537	112511	112515	12923	5	130	26	-10.9757	-2.19066	-0.321131	0.428291	0.749422	0.211634	hypo
2141	chr12	124779574	124779628	112838	112843	12978	6	55	9.16667	-10.3149	-1.59391	-0.237817	0.261698	0.499515	0.203584	hypo
1010	chr12	124780957	124781085	112900	112904	12978	5	129	25.8	9.32876	1.86734	0.499301	0.998916	0.499615	0.201552	hyper
1013	chr12	124856764	124856933	113358	113363	13023	6	170	28.3333	10.6415	1.77729	0.445809	0.570729	0.12492	0.215787	hyper
2149	chr12	124941339	124941417	113872	113879	13088	8	79	9.875	-15.9018	-1.66799	-0.312215	0	0.312215	0.202291	hypo
1031	chr12	125262521	125262724	114890	114894	13225	5	204	40.8	10.1119	2.08537	0.449841	0.599784	0.149943	0.211388	hyper
1035	chr12	125347877	125348018	115122	115128	13262	7	142	20.2857	10.7731	1.55149	0.375185	0.999384	0.624199	0.205342	hyper
2162	chr12	125456362	125456413	115563	115567	13313	5	52	10.4	-9.86626	-1.55061	-0.321195	0.0285596	0.349755	0.211482	hypo
2163	chr12	125503497	125503699	115806	115811	13330	6	203	33.8333	-12.881	-1.84903	-0.401496	0.285604	0.6871	0.20834	hypo
2170	chr12	126735640	126735698	116902	116906	13491	5	59	11.8	-9.00936	-1.79365	-0.231969	0.142775	0.374744	0.220942	hypo
1072	chr12	129316691	129316825	118439	118444	13738	6	135	22.5	9.619	1.60425	0.249734	0.999441	0.749707	0.213179	hyper
2196	chr12	130741540	130741618	120186	120193	13966	8	79	9.875	-12.2722	-1.53176	-0.321269	0.428379	0.749648	0.213288	hypo
1088	chr12	130823479	130823654	120294	120309	13976	16	176	11	29.3023	2.41813	0.382387	0.999284	0.616897	0.206265	hyper
1089	chr12	130823874	130824035	120325	120335	13976	11	162	14.7273	18.9214	1.73993	0.374541	0.999106	0.624565	0.213984	hyper
1091	chr12	130877446	130877528	120404	120408	13984	5	83	16.6	12.9427	2.8504	0.656621	0.656621	0	0.219272	hyper
1098	chr12	131077421	131077446	120819	120823	14041	5	26	5.2	9.82412	1.96841	0.499763	0.999593	0.49983	0.219931	hyper
1103	chr12	131335687	131335839	121499	121505	14123	7	153	21.8571	11.0483	1.58337	0.499659	0.999325	0.499666	0.201509	hyper
1105	chr12	131400438	131400564	121667	121672	14141	6	127	21.1667	9.74577	1.63059	0.499679	0.999427	0.499749	0.218338	hyper
1107	chr12	131515354	131515385	121983	121987	14178	5	32	6.4	8.40231	1.68931	0.374699	0.999365	0.624666	0.203415	hyper
1115	chr12	131795330	131795514	122802	122807	14282	6	185	30.8333	11.6149	2.43606	0.359865	0.713643	0.353778	0.207754	hyper
2227	chr12	131898131	131898331	122992	122998	14312	7	201	28.7143	-13.727	-1.91329	-0.295587	0.632146	0.927734	0.216678	hypo
2243	chr12	132195852	132195910	123691	123695	14408	5	59	11.8	-11.4591	-2.28921	-0.249479	0	0.249479	0.208966	hypo
2244	chr12	132286452	132286507	123853	123859	14440	7	56	8	-14.1584	-1.51919	-0.232062	0	0.232062	0.21282	hypo
1134	chr12	132295826	132295913	123902	123906	14445	5	88	17.6	12.3553	2.4728	0.749763	0.999548	0.249784	0.215238	hyper
1135	chr12	132313204	132313237	123975	123982	14451	8	34	4.25	18.0997	2.28334	0.497981	0.995548	0.497567	0.199482	hyper
1138	chr12	132328092	132328306	124184	124188	14461	5	215	43	9.13324	1.87875	0.470939	0.770688	0.299749	0.204395	hyper
2250	chr12	132353787	132353819	124390	124394	14479	5	33	6.6	-8.93435	-1.66708	-0.239088	0.285588	0.524676	0.213872	hypo
1141	chr12	132379752	132379858	124556	124563	14494	8	107	13.375	15.6947	1.96443	0.373748	0.997032	0.623284	0.196665	hyper
1144	chr12	132392663	132392690	124660	124664	14502	5	28	5.6	9.93456	2.01337	0.478479	0.828393	0.349914	0.216163	hyper
2259	chr12	132434461	132434494	125155	125162	14529	8	34	4.25	-15.6258	-1.86402	-0.264954	0	0.264954	0.197173	hypo
2265	chr12	132618485	132618559	125699	125704	14593	6	75	12.5	-9.12093	-1.51946	-0.249911	0	0.249911	0.213997	hypo
1167	chr12	132849516	132849694	127064	127068	14674	5	179	35.8	8.09353	1.61928	0.374889	0.99978	0.624891	0.198241	hyper
2274	chr12	132880998	132881056	127326	127333	14696	8	59	7.375	-16.4881	-1.85764	-0.274496	0.0535394	0.328035	0.210744	hypo
1172	chr12	132915506	132915675	127725	127731	14720	7	170	24.2857	15.3577	2.19523	0.481699	0.856572	0.374874	0.206551	hyper
2279	chr12	132918539	132918584	127788	127792	14722	5	46	9.2	-10.4216	-1.95428	-0.39986	0	0.39986	0.204786	hypo
2281	chr12	132987299	132987616	128340	128350	14766	11	318	28.9091	-16.8872	-1.52533	-0.232054	0.142816	0.37487	0.205129	hypo
2286	chr12	133050447	133050527	128896	128901	14806	6	81	13.5	-11.1662	-1.85917	-0.249904	0	0.249904	0.19878	hypo
1186	chr12	133102049	133102213	129599	129605	14843	7	165	23.5714	11.4756	1.64627	0.481951	0.856755	0.374804	0.201606	hyper
2300	chr12	133195257	133195284	130692	130697	14904	6	28	4.66667	-12.3793	-2.06006	-0.249625	0	0.249625	0.207751	hypo
1202	chr12	133328782	133328895	131425	131429	14964	5	114	22.8	7.63257	1.5313	0.464142	0.714069	0.249927	0.214623	hyper
2307	chr12	133335512	133335632	131437	131447	14966	11	121	11	-28.3458	-2.19868	-0.429956	0.376527	0.806483	0.208595	hypo
1206	chr12	133414368	133414560	131964	131968	15011	5	193	38.6	9.8709	2.2285	0.535486	0.685432	0.149946	0.22307	hyper
1209	chr12	133438580	133438785	132105	132110	15027	6	206	34.3333	13.1578	2.3084	0.457689	0.832112	0.374423	0.205985	hyper
1210	chr12	133464725	133464917	132267	132273	15042	7	193	27.5714	15.8342	2.80025	0.638137	0.976688	0.338551	0.204551	hyper
1214	chr12	133613814	133613861	132638	132643	15076	6	48	8	11.5787	1.93245	0.374782	0.998392	0.62361	0.206407	hyper
1215	chr12	133613951	133613993	132646	132654	15076	9	43	4.77778	17.4378	1.94609	0.374617	0.998392	0.623775	0.205646	hyper
493	chr13	19239583	19239774	228	237	17	10	192	19.2	-17.6956	-1.768	-0.249864	0	0.249864	0.212786	hypo
495	chr13	19247902	19247952	274	279	19	6	51	8.5	-9.70497	-1.54556	-0.229063	0.166605	0.395668	0.207332	hypo
502	chr13	20390614	20390719	1527	1531	159	5	106	21.2	-7.57742	-1.51291	-0.249905	0	0.249905	0.2203	hypo
18	chr13	20767710	20767847	2430	2435	218	6	138	23	9.84604	1.64171	0.356651	0.855318	0.498667	0.213728	hyper
24	chr13	21520362	21520557	3640	3651	350	12	196	16.3333	28.4354	2.8348	0.634964	0.832684	0.19772	0.213651	hyper
27	chr13	21684222	21684354	4095	4099	390	5	133	26.6	8.92563	1.7926	0.339123	0.713758	0.374635	0.209453	hyper
28	chr13	21750332	21750371	4174	4180	401	7	40	5.71429	14.8067	2.63445	0.515241	0.977449	0.462209	0.210297	hyper
29	chr13	21750498	21750537	4182	4188	401	7	40	5.71429	18.8888	3.20335	0.642703	0.997864	0.355161	0.211895	hyper
31	chr13	21893351	21893484	4456	4460	419	5	134	26.8	7.6268	1.52854	0.232163	0.857055	0.624891	0.207187	hyper
518	chr13	22201716	22201902	4907	4911	465	5	187	37.4	-8.4051	-1.67521	-0.339125	0.28565	0.624776	0.213053	hypo
34	chr13	22366580	22366624	5228	5232	487	5	45	9	8.37541	1.67527	0.374841	0.999317	0.624476	0.214081	hyper
38	chr13	22794662	22794853	5498	5502	537	5	192	38.4	12.5048	2.51297	0.731943	0.856906	0.124962	0.211557	hyper
528	chr13	23629346	23629400	6101	6105	626	5	55	11	-10.351	-1.60955	-0.314166	0.285588	0.599754	0.216466	hypo
47	chr13	24463086	24463264	6966	6972	744	7	179	25.5714	18.6547	2.86415	0.589095	0.999479	0.410385	0.206734	hyper
50	chr13	24554204	24554390	7165	7170	762	6	187	31.1667	10.3829	1.73437	0.37478	0.999575	0.624794	0.210248	hyper
52	chr13	24914429	24914611	7521	7528	809	8	183	22.875	13.0036	1.64923	0.372682	0.981944	0.609263	0.204963	hyper
543	chr13	25116136	25116186	7783	7788	838	6	51	8.5	-15.6254	-2.49743	-0.467544	0.427765	0.895309	0.202145	hypo
546	chr13	25321865	25321908	8201	8205	879	5	44	8.8	-7.65811	-1.53	-0.213911	0.283497	0.497408	0.223286	hypo
61	chr13	25444172	25444376	8307	8311	892	5	205	41	10.6313	2.13231	0.571206	0.571206	0	0.21149	hyper
554	chr13	25944667	25944772	9086	9091	980	6	106	17.6667	-9.17505	-1.52856	-0.32068	0.427541	0.748221	0.212764	hypo
62	chr13	26054626	26054698	9316	9322	993	7	73	10.4286	14.001	2.02201	0.464137	0.714024	0.249887	0.207902	hyper
67	chr13	27745441	27745590	10631	10649	1159	19	150	7.89474	29.6211	2.07163	0.254353	0.988313	0.73396	0.198685	hyper
69	chr13	27825526	27825704	10791	10800	1166	10	179	17.9	25.2792	3.21128	0.592094	0.74194	0.149845	0.204653	hyper
72	chr13	27939725	27939930	11017	11021	1188	5	206	41.2	10.5171	2.22155	0.56384	0.713734	0.149893	0.212831	hyper
74	chr13	27998946	27999118	11099	11108	1197	10	173	17.3	18.0259	2.33891	0.244322	0.854405	0.610083	0.206457	hyper
75	chr13	28000017	28000184	11110	11115	1198	6	168	28	11.2901	1.88367	0.249353	0.996519	0.747166	0.202539	hyper
76	chr13	28018162	28018327	11121	11126	1200	6	166	27.6667	9.15174	1.53511	0.374971	0.999602	0.624631	0.20288	hyper
78	chr13	28322405	28322598	11413	11417	1236	5	194	38.8	8.64744	1.73967	0.499915	0.999529	0.499614	0.212388	hyper
80	chr13	28527791	28527832	12011	12015	1276	5	42	8.4	10.1026	2.1426	0.456395	0.855718	0.399323	0.206008	hyper
81	chr13	28534996	28535098	12142	12146	1279	5	103	20.6	8.94752	1.79004	0.374266	0.99787	0.623604	0.20652	hyper
86	chr13	29392333	29392535	13524	13530	1406	7	203	29	16.3224	2.83358	0.516859	0.997521	0.480662	0.205789	hyper
572	chr13	31028398	31028462	14801	14805	1584	5	65	13	-10.3134	-1.70283	-0.449216	0	0.449216	0.20994	hypo
573	chr13	31038490	31038632	14824	14830	1587	7	143	20.4286	-19.1407	-1.75768	-0.534386	0.28539	0.819776	0.204151	hypo
574	chr13	31305968	31306018	15218	15222	1628	5	51	10.2	-7.64393	-1.52511	-0.249933	0	0.249933	0.209051	hypo
579	chr13	31413888	31413954	15322	15330	1642	9	67	7.44444	-19.8407	-2.1898	-0.46405	0.285577	0.749627	0.210361	hypo
581	chr13	31480787	31480832	15436	15440	1651	5	46	9.2	-13.5599	-1.70973	-0.200063	0.1998	0.399862	0.19955	hypo
583	chr13	31579400	31579562	15522	15528	1663	7	163	23.2857	-19.9429	-2.84504	-0.499838	0	0.499838	0.207741	hypo
125	chr13	37494338	37494350	18715	18719	2046	5	13	2.6	8.48755	1.69781	0.3743	0.998102	0.623803	0.196464	hyper
603	chr13	39261791	39261833	19326	19332	2125	7	43	6.14286	-10.5983	-1.50068	-0.249556	0	0.249556	0.201171	hypo
136	chr13	40177528	40177712	19701	19706	2179	6	185	30.8333	9.46075	1.58183	0.445967	0.57092	0.124953	0.198505	hyper
607	chr13	40955747	40955811	19934	19938	2225	5	65	13	-9.78439	-1.94903	-0.46416	0.285578	0.749738	0.214073	hypo
142	chr13	41240621	41240772	20262	20269	2261	8	152	19	18.0242	2.6877	0.532848	0.907111	0.374263	0.203719	hyper
143	chr13	41240796	41240810	20273	20279	2261	7	15	2.14286	13.3919	1.9135	0.462132	0.711604	0.249473	0.203719	hyper
147	chr13	41635698	41635870	20786	20791	2309	6	173	28.8333	13.8971	2.31648	0.49895	0.998269	0.499319	0.202572	hyper
151	chr13	42533933	42534039	21399	21404	2389	6	107	17.8333	9.82105	1.64884	0.249718	0.998987	0.749269	0.205618	hyper
622	chr13	43133989	43134014	21811	21816	2419	6	26	4.33333	-11.0067	-1.81837	-0.374839	0	0.374839	0.205134	hypo
155	chr13	44453570	44453614	22471	22477	2500	7	45	6.42857	14.4478	2.06534	0.444783	0.569616	0.124833	0.218873	hyper
157	chr13	44948523	44948582	22774	22778	2535	5	60	12	10.9489	2.76939	0.606732	0.881357	0.274625	0.21417	hyper
625	chr13	45150361	45150417	22965	22970	2560	6	57	9.5	-11.3172	-1.87109	-0.324085	0.402606	0.726691	0.205479	hypo
159	chr13	45208070	45208208	23227	23232	2572	6	139	23.1667	9.42049	1.57181	0.499348	0.998899	0.499551	0.212554	hyper
162	chr13	45900597	45900645	23780	23785	2666	6	49	8.16667	10.2278	2.20395	0.395725	0.998962	0.603238	0.208583	hyper
169	chr13	46070969	46071103	24238	24243	2711	6	135	22.5	9.34735	1.56827	0.249941	0.999448	0.749506	0.211604	hyper
171	chr13	47038605	47038684	24797	24801	2792	5	80	16	12.6598	2.54044	0.58905	0.713965	0.124915	0.208302	hyper
186	chr13	50177029	50177134	26541	26546	2992	6	106	17.6667	10.1611	1.71239	0.249869	0.999462	0.749593	0.214669	hyper
190	chr13	50366759	50366798	26821	26827	3021	7	40	5.71429	13.8017	2.48282	0.320408	0.426966	0.106559	0.208368	hyper
195	chr13	50699643	50699773	27421	27426	3078	6	131	21.8333	15.8843	3.08472	0.537167	0.973749	0.436582	0.199463	hyper
196	chr13	50699931	50699978	27443	27453	3078	11	48	4.36364	20.7758	2.45666	0.385365	0.998135	0.612769	0.199687	hyper
202	chr13	52026804	52026968	28169	28177	3158	9	165	18.3333	16.9968	1.89692	0.356478	0.855643	0.499165	0.204507	hyper
205	chr13	52733382	52733423	28778	28784	3225	7	42	6	11.3128	1.62975	0.481749	0.856461	0.374712	0.214845	hyper
207	chr13	52733565	52733575	28789	28793	3225	5	11	2.2	7.91028	1.58275	0.481722	0.856434	0.374712	0.218752	hyper
210	chr13	52769622	52769784	28877	28885	3234	9	163	18.1111	19.996	2.30759	0.611076	0.999774	0.388698	0.201741	hyper
223	chr13	53775449	53775632	30184	30196	3355	13	184	14.1538	31.2375	2.7413	0.556293	0.98866	0.432367	0.205485	hyper
224	chr13	53776190	53776225	30210	30216	3356	7	36	5.14286	13.1714	1.88189	0.446276	0.571228	0.124953	0.205314	hyper
225	chr13	53983352	53983511	30255	30259	3365	5	160	32	9.25953	1.85803	0.374901	0.999714	0.624813	0.207846	hyper
682	chr13	60971513	60971558	31880	31887	3610	8	46	5.75	-17.3121	-1.70264	-0.468422	0	0.468422	0.202593	hypo
686	chr13	64651623	64651667	32727	32731	3750	5	45	9	-11.2236	-1.78126	-0.331893	0.142823	0.474717	0.215104	hypo
687	chr13	64651891	64651932	32735	32741	3750	7	42	6	-12.532	-1.77315	-0.234485	0.122381	0.356865	0.211619	hypo
688	chr13	65000305	65000369	32836	32841	3762	6	65	10.8333	-11.0396	-1.83868	-0.249757	0	0.249757	0.218246	hypo
692	chr13	69583160	69583215	33831	33835	3923	5	56	11.2	-8.67813	-1.73424	-0.499697	0	0.499697	0.221987	hypo
239	chr13	72440643	72440679	34403	34413	4020	11	37	3.36364	20.8033	1.89568	0.427275	0.427275	0	0.202229	hyper
251	chr13	77460370	77460527	36272	36288	4262	17	158	9.29412	33.0589	1.94548	0.373509	0.99699	0.62348	0.196862	hyper
716	chr13	79176422	79176467	37158	37164	4347	7	46	6.57143	-21.9187	-2.59206	-0.481911	0	0.481911	0.19887	hypo
259	chr13	79979846	79980029	37534	37545	4380	12	184	15.3333	19.5091	2.07399	0.347561	0.70133	0.353769	0.218023	hyper
266	chr13	81865081	81865251	38352	38357	4480	6	171	28.5	10.7052	1.79403	0.339249	0.714154	0.374905	0.206479	hyper
723	chr13	83112171	83112276	38584	38588	4517	5	106	21.2	-8.47689	-1.6911	-0.214237	0.28559	0.499827	0.210674	hypo
269	chr13	84480709	84480907	38873	38877	4572	5	199	39.8	10.871	2.32237	0.453314	0.828231	0.374917	0.203667	hyper
273	chr13	88324748	88324780	39832	39837	4715	6	33	5.5	10.0264	1.67165	0.374455	0.998696	0.624242	0.206442	hyper
279	chr13	88997921	88997982	40092	40096	4747	5	62	12.4	12.7685	2.555	0.482049	0.856985	0.374936	0.207595	hyper
280	chr13	89516232	89516333	40185	40191	4768	7	102	14.5714	10.9484	1.57788	0.249664	0.99914	0.749477	0.204544	hyper
283	chr13	91827433	91827478	40754	40761	4870	8	46	5.75	18.0842	2.63526	0.29628	0.998209	0.701929	0.20801	hyper
292	chr13	95655184	95655228	42174	42178	5039	5	45	9	8.44452	1.69301	0.248151	0.995915	0.747764	0.204984	hyper
742	chr13	96294230	96294354	42586	42593	5115	8	125	15.625	-18.1268	-2.26354	-0.249947	0	0.249947	0.201445	hypo
300	chr13	96743460	96743603	43196	43205	5142	10	144	14.4	17.1488	1.73247	0.373065	0.9943	0.621235	0.20587	hyper
755	chr13	98629046	98629078	43880	43885	5243	6	33	5.5	-10.6207	-1.76997	-0.249783	0	0.249783	0.201123	hypo
760	chr13	98961513	98961581	44504	44509	5311	6	69	11.5	-10.6771	-1.77037	-0.481699	0.142765	0.624464	0.22026	hypo
766	chr13	99739273	99739312	45546	45550	5442	5	40	8	-9.29026	-1.8573	-0.373692	0	0.373692	0.210892	hypo
317	chr13	99852774	99852950	45784	45790	5462	7	177	25.2857	13.2747	2.35123	0.410405	0.999271	0.588866	0.202315	hyper
318	chr13	99853356	99853504	45830	45836	5462	7	149	21.2857	10.9801	1.61351	0.364458	0.917673	0.553215	0.211728	hyper
767	chr13	99883026	99883217	45855	45860	5467	6	192	32	-12.7049	-1.52547	-0.342013	0.26162	0.603633	0.218156	hypo
325	chr13	100611115	100611308	46683	46691	5578	9	194	21.5556	19.9052	2.52936	0.523783	0.648166	0.124383	0.200395	hyper
328	chr13	100622471	100622651	46816	46822	5581	7	181	25.8571	11.896	1.70084	0.355142	0.850913	0.495772	0.201583	hyper
329	chr13	100632151	100632303	46942	46949	5588	8	153	19.125	14.7944	1.85035	0.444565	0.568682	0.124117	0.201875	hyper
784	chr13	103452668	103452702	49169	49174	5803	6	35	5.83333	-9.17167	-1.52833	-0.231754	0.142469	0.374222	0.209991	hypo
340	chr13	104955020	104955218	49504	49510	5859	7	199	28.4286	13.8962	1.99247	0.356734	0.856346	0.499612	0.215034	hyper
343	chr13	107028785	107028903	49985	49990	5958	6	119	19.8333	13.6493	2.77583	0.377354	0.856089	0.478736	0.212334	hyper
797	chr13	107569980	107570010	50557	50562	6004	6	31	5.16667	-20.8724	-3.47105	-0.606975	0.142804	0.749779	0.215987	hypo
798	chr13	107570176	107570408	50579	50596	6004	18	233	12.9444	-31.6596	-1.74882	-0.232045	0.142751	0.374796	0.2139	hypo
345	chr13	107827392	107827532	50664	50671	6015	8	141	17.625	19.9806	2.59857	0.73191	0.981844	0.249934	0.208571	hyper
349	chr13	108519865	108519913	50905	50912	6047	8	49	6.125	15.3327	1.91707	0.374604	0.996895	0.62229	0.200216	hyper
350	chr13	108520327	108520363	50944	50948	6047	5	37	7.4	8.10618	1.62656	0.320635	0.569632	0.248997	0.202604	hyper
351	chr13	108520680	108520821	50962	50967	6047	6	142	23.6667	11.3032	1.884	0.374989	0.997104	0.622115	0.202883	hyper
354	chr13	108869601	108869760	51106	51110	6068	5	160	32	10.4135	2.33382	0.449645	0.999302	0.549656	0.198912	hyper
804	chr13	110434735	110434774	51936	51941	6175	6	40	6.66667	-11.4771	-1.90634	-0.374962	0	0.374962	0.201811	hypo
359	chr13	110436430	110436643	52039	52044	6175	6	214	35.6667	9.37246	1.56359	0.339268	0.714155	0.374887	0.206515	hyper
360	chr13	110439458	110439501	52300	52306	6175	7	44	6.28571	18.6363	2.66961	0.581507	0.705607	0.124099	0.20847	hyper
361	chr13	110439522	110439562	52308	52314	6175	7	41	5.85714	13.8354	1.97689	0.442351	0.56645	0.124099	0.210177	hyper
809	chr13	110959412	110959443	52734	52739	6248	6	32	5.33333	-9.0458	-1.50064	-0.231625	0.141859	0.373483	0.199811	hypo
814	chr13	111214091	111214135	53286	53295	6332	10	45	4.5	-29.4178	-2.25385	-0.572571	0.314116	0.886687	0.210087	hypo
817	chr13	111364905	111364929	53838	53842	6384	5	25	5	-10.709	-2.14161	-0.303169	0.56903	0.872199	0.205727	hypo
372	chr13	111365985	111366184	53886	53899	6385	14	200	14.2857	33.727	3.00083	0.621028	0.986105	0.365077	0.200912	hyper
818	chr13	111367487	111367668	54000	54004	6385	5	182	36.4	-8.19963	-1.5226	-0.203259	0.570142	0.773401	0.213473	hypo
373	chr13	111464795	111464935	54061	54065	6396	5	141	28.2	9.53204	1.90701	0.624928	0.999815	0.374887	0.203835	hyper
387	chr13	112200689	112200830	55450	55456	6561	7	142	20.2857	11.0639	1.58166	0.374906	0.999802	0.624896	0.210555	hyper
391	chr13	112665763	112665956	56030	56035	6650	6	194	32.3333	12.4429	2.50394	0.511371	0.761176	0.249805	0.2209	hyper
393	chr13	112722129	112722168	56410	56414	6668	5	40	8	9.79709	1.97765	0.495356	0.967391	0.472035	0.201301	hyper
394	chr13	112776610	112776978	56812	56822	6686	11	369	33.5455	17.5865	1.60139	0.498777	0.998333	0.499556	0.21025	hyper
415	chr13	113637735	113637889	59056	59062	6948	7	155	22.1429	11.4192	1.63403	0.374915	0.999625	0.624709	0.208797	hyper
424	chr13	113737203	113737385	59717	59723	7013	7	183	26.1429	12.1366	1.75081	0.446021	0.570914	0.124893	0.214894	hyper
428	chr13	113764159	113764334	60001	60008	7032	8	176	22	20.3336	2.95172	0.524482	0.821308	0.296825	0.200972	hyper
429	chr13	113765273	113765315	60085	60094	7032	10	43	4.3	17.9657	1.79703	0.376462	0.999235	0.622773	0.203966	hyper
430	chr13	113772808	113773004	60123	60132	7036	10	197	19.7	21.0905	2.35972	0.449966	0.999509	0.549543	0.201619	hyper
855	chr13	113863486	113863524	60428	60433	7066	6	39	6.5	-13.7249	-2.28713	-0.373777	0	0.373777	0.196464	hypo
437	chr13	114009293	114009314	60955	60959	7112	5	22	4.4	10.3874	2.07928	0.499924	0.999814	0.49989	0.199336	hyper
871	chr13	114214648	114214740	61957	61965	7193	9	93	10.3333	-19.6345	-2.18059	-0.28561	0.713956	0.999566	0.214311	hypo
447	chr13	114310592	114310738	62379	62384	7231	6	147	24.5	9.29696	1.55937	0.374726	0.999482	0.624755	0.214651	hyper
448	chr13	114311700	114311853	62407	62411	7231	5	154	30.8	7.79957	1.56363	0.374639	0.999026	0.624387	0.208698	hyper
449	chr13	114428110	114428257	62528	62534	7240	7	148	21.1429	15.6676	2.68051	0.534978	0.998735	0.463758	0.200934	hyper
875	chr13	114437500	114437567	62597	62602	7249	6	68	11.3333	-12.2153	-2.03319	-0.374858	0	0.374858	0.204	hypo
451	chr13	114439164	114439398	62610	62614	7250	5	235	47	9.38054	2.24159	0.424925	0.9998	0.574875	0.205285	hyper
876	chr13	114442231	114442384	62621	62625	7251	5	154	30.8	-9.34461	-1.86576	-0.339155	0.285641	0.624796	0.205602	hypo
456	chr13	114506911	114507070	63033	63039	7283	7	160	22.8571	14.5837	2.17073	0.481856	0.999568	0.517712	0.209085	hyper
458	chr13	114515221	114515428	63104	63108	7288	5	208	41.6	8.42032	2.15148	0.382048	0.856814	0.474765	0.213723	hyper
469	chr13	114745880	114746070	64012	64016	7348	5	191	38.2	11.5031	2.54626	0.556783	0.856543	0.299759	0.204528	hyper
476	chr13	114803796	114803843	64423	64427	7384	5	48	9.6	9.88386	2.45976	0.382275	0.856967	0.474692	0.206783	hyper
482	chr13	114863207	114863392	64837	64842	7419	6	186	31	10.3237	1.72593	0.374848	0.999392	0.624544	0.203056	hyper
488	chr13	114926825	114927011	65211	65222	7447	12	187	15.5833	23.0469	1.92995	0.374949	0.999815	0.624866	0.214113	hyper
1095	chr14	19359439	19359554	103	111	17	9	116	12.8889	-17.7045	-1.81271	-0.51158	0.126956	0.638536	0.210258	hypo
1105	chr14	19685590	19685654	681	688	84	8	65	8.125	-17.7566	-1.69736	-0.234337	0.624977	0.859314	0.208726	hypo
1110	chr14	19745188	19745231	903	907	93	5	44	8.8	-7.64987	-1.52741	-0.24971	0	0.24971	0.21035	hypo
14	chr14	19829367	19829566	1002	1008	109	7	200	28.5714	16.2647	2.40822	0.606472	0.998026	0.391554	0.212359	hyper
24	chr14	20881434	20881602	1703	1709	183	7	169	24.1429	13.5589	2.11151	0.464019	0.999563	0.535545	0.206829	hyper
1120	chr14	20962448	20962616	1877	1881	201	5	169	33.8	-7.73519	-1.52505	-0.360315	0.114201	0.474516	0.213704	hypo
1123	chr14	21077897	21077940	1980	1987	215	8	44	5.5	-15.7523	-1.9636	-0.213822	0.285287	0.499109	0.207042	hypo
1126	chr14	21191643	21191717	2249	2258	244	10	75	7.5	-19.0239	-1.51084	-0.222954	0.713987	0.936941	0.206238	hypo
1129	chr14	21493881	21494021	2529	2534	279	6	141	23.5	-13.3563	-2.22472	-0.374729	0	0.374729	0.200414	hypo
1141	chr14	21965764	21965828	3427	3432	375	6	65	10.8333	-9.18744	-1.52327	-0.249794	0	0.249794	0.211471	hypo
54	chr14	23289732	23289932	4278	4283	509	6	201	33.5	10.6397	1.78355	0.571131	0.571131	0	0.209925	hyper
56	chr14	23388245	23388393	4701	4705	550	5	149	29.8	9.41863	1.88769	0.481875	0.856608	0.374732	0.208064	hyper
59	chr14	23437187	23437390	4812	4817	563	6	204	34	11.4186	1.90824	0.58915	0.714086	0.124936	0.202265	hyper
61	chr14	23452938	23453130	4972	4978	569	7	193	27.5714	14.6533	2.46075	0.552904	0.99858	0.445676	0.203802	hyper
78	chr14	23790362	23790391	5857	5862	656	6	30	5	10.8685	1.82084	0.499121	0.998747	0.499625	0.201033	hyper
1156	chr14	23821974	23822020	5954	5961	663	8	47	5.875	-20.4109	-2.54974	-0.374619	0	0.374619	0.203538	hypo
1157	chr14	23834920	23834960	6033	6041	668	9	41	4.55556	-16.0123	-1.77647	-0.35632	0.142707	0.499027	0.200009	hypo
82	chr14	23835163	23835207	6055	6060	668	6	45	7.5	11.2529	1.87698	0.375884	0.998201	0.622317	0.202119	hyper
84	chr14	23846315	23846482	6097	6102	672	6	168	28	12.0792	2.02962	0.375063	0.999625	0.624562	0.202041	hyper
88	chr14	24045406	24045444	6449	6458	729	10	39	3.9	15.6693	1.56793	0.339458	0.714003	0.374545	0.201731	hyper
92	chr14	24205748	24205950	6619	6625	748	7	203	29	12.092	2.30353	0.502367	0.877104	0.374737	0.21233	hyper
98	chr14	24563661	24563822	7070	7081	785	12	162	13.5	23.6894	1.97988	0.374889	0.9997	0.624811	0.207751	hyper
106	chr14	24661263	24661436	7516	7520	825	5	174	34.8	9.60285	2.41241	0.398333	0.997453	0.59912	0.203026	hyper
1168	chr14	24899356	24899388	8373	8378	881	6	33	5.5	-15.0927	-2.51436	-0.374827	0	0.374827	0.200297	hypo
115	chr14	24911572	24911722	8419	8425	886	7	151	21.5714	15.0377	2.15099	0.499929	0.999595	0.499666	0.211506	hyper
120	chr14	31016571	31016746	9951	9955	1110	5	176	35.2	10.0618	2.15786	0.596058	0.770897	0.17484	0.220049	hyper
1182	chr14	31495410	31495430	10351	10355	1154	5	21	4.2	-8.78621	-1.7546	-0.249609	0	0.249609	0.20452	hypo
1183	chr14	31656085	31656183	10514	10518	1184	5	99	19.8	-9.93167	-1.97881	-0.499538	0	0.499538	0.205205	hypo
134	chr14	33408774	33408938	11722	11732	1322	11	165	15	33.9559	3.1048	0.621383	0.995578	0.374195	0.197897	hyper
140	chr14	34419820	34419973	12052	12058	1363	7	154	22	14.7856	2.12779	0.481805	0.856673	0.374868	0.202247	hyper
147	chr14	35008590	35008750	12685	12690	1439	6	161	26.8333	9.87613	1.65242	0.499655	0.999136	0.49948	0.201276	hyper
1198	chr14	35025786	35025833	12829	12836	1453	8	48	6	-17.2084	-2.14907	-0.33916	0.285541	0.624701	0.207984	hypo
153	chr14	35056460	35056663	12933	12937	1468	5	204	40.8	11.6684	2.69352	0.799319	0.999163	0.199844	0.21519	hyper
171	chr14	35872875	35873086	14195	14203	1643	9	212	23.5556	14.8166	1.65451	0.605792	0.855452	0.24966	0.203003	hyper
173	chr14	36277894	36277936	14566	14570	1671	5	43	8.6	9.10438	1.82323	0.499905	0.99979	0.499885	0.208863	hyper
175	chr14	36294126	36294162	14610	14614	1673	5	37	7.4	8.84319	1.77009	0.249966	0.999707	0.74974	0.202266	hyper
177	chr14	36295442	36295508	14626	14633	1674	8	67	8.375	14.5511	2.72086	0.276737	0.963981	0.687243	0.204256	hyper
190	chr14	37050473	37050507	15279	15284	1729	6	35	5.83333	9.63748	1.60675	0.375417	0.998234	0.622817	0.205506	hyper
192	chr14	37128139	37128203	15569	15573	1737	5	65	13	11.0241	2.20528	0.499694	0.9984	0.498707	0.202803	hyper
1210	chr14	37135637	37135748	15641	15647	1744	7	112	16	-10.6816	-1.52445	-0.213794	0.285473	0.499267	0.201741	hypo
1214	chr14	38024746	38024829	15947	15953	1781	7	84	12	-13.3642	-1.51246	-0.227031	0.326343	0.553375	0.210313	hypo
1215	chr14	38061691	38061731	16150	16155	1786	6	41	6.83333	-9.90194	-1.64353	-0.249474	0	0.249474	0.204254	hypo
196	chr14	38064424	38064456	16218	16222	1787	5	33	6.6	9.32381	1.8717	0.49771	0.995274	0.497564	0.207592	hyper
199	chr14	38068839	38068858	16331	16335	1790	5	20	4	7.54478	1.51446	0.463821	0.713537	0.249716	0.215456	hyper
205	chr14	38679643	38679719	16560	16565	1821	6	77	12.8333	13.487	2.25752	0.464205	0.714111	0.249906	0.207362	hyper
213	chr14	39900887	39901032	17196	17206	1903	11	146	13.2727	23.0555	2.10169	0.624375	0.999129	0.374754	0.201421	hyper
215	chr14	42075990	42076177	17619	17631	1963	13	188	14.4615	33.6334	2.61846	0.621734	0.994819	0.373084	0.207659	hyper
216	chr14	42077515	42077548	17655	17660	1965	6	34	5.66667	10.8284	1.80511	0.478821	0.852836	0.374015	0.212146	hyper
221	chr14	42951619	42951783	17935	17942	1990	8	165	20.625	21.2772	3.2792	0.749764	0.999703	0.249939	0.202419	hyper
222	chr14	43051063	43051157	17965	17970	1992	6	95	15.8333	14.4942	2.41978	0.571235	0.571235	0	0.208646	hyper
224	chr14	43567466	43567663	18033	18037	2007	5	198	39.6	9.6556	2.19653	0.56756	0.942416	0.374856	0.216308	hyper
228	chr14	45381341	45381385	18536	18540	2086	5	45	9	7.9626	1.60543	0.446296	0.571284	0.124988	0.206172	hyper
229	chr14	45381552	45381712	18554	18569	2086	16	161	10.0625	29.0918	1.83069	0.499987	0.999746	0.499759	0.207479	hyper
238	chr14	50065001	50065205	19763	19768	2280	6	205	34.1667	10.9407	2.23683	0.520355	0.832696	0.312341	0.211872	hyper
1255	chr14	50336127	50336159	20601	20605	2339	5	33	6.6	-20.0515	-3.58785	-0.55342	0.171296	0.724717	0.211481	hypo
249	chr14	50360243	50360414	20700	20713	2346	14	172	12.2857	21.2215	1.52878	0.373985	0.998203	0.624218	0.199496	hyper
254	chr14	50778647	50778791	21194	21199	2399	6	145	24.1667	10.4977	1.74976	0.499431	0.998951	0.49952	0.2062	hyper
257	chr14	50871512	50871718	21382	21387	2415	6	207	34.5	13.1908	2.38268	0.530895	0.593177	0.0622813	0.207131	hyper
259	chr14	51296971	51297160	21739	21747	2454	9	190	21.1111	21.4716	2.47122	0.464666	0.838963	0.374297	0.208001	hyper
260	chr14	51411446	51411627	21992	21997	2467	6	182	30.3333	11.9925	2.3046	0.436992	0.998984	0.561992	0.201933	hyper
264	chr14	52117323	52117521	22378	22384	2517	7	199	28.4286	12.5141	2.45081	0.362174	0.754751	0.392576	0.208585	hyper
267	chr14	52119274	52119317	22467	22473	2519	7	44	6.28571	11.2037	1.68006	0.323854	0.591547	0.267692	0.206295	hyper
278	chr14	53198258	53198448	23456	23460	2622	5	191	38.2	10.2785	2.55226	0.502963	0.827752	0.324789	0.210874	hyper
1278	chr14	53417620	53417657	23713	23719	2653	7	38	5.42857	-17.8593	-2.55079	-0.249402	0	0.249402	0.199938	hypo
1287	chr14	54420434	54420462	24157	24163	2694	7	29	4.14286	-11.6947	-1.67006	-0.249289	0	0.249289	0.201452	hypo
282	chr14	54422765	54422856	24237	24245	2696	9	92	10.2222	17.798	1.98399	0.477757	0.850949	0.373192	0.206884	hyper
295	chr14	55837519	55837654	25720	25725	2843	6	136	22.6667	9.84141	1.64197	0.249989	0.999765	0.749777	0.20475	hyper
296	chr14	55907198	55907238	25800	25805	2852	6	41	6.83333	9.72244	1.6205	0.374968	0.999628	0.62466	0.201374	hyper
297	chr14	56031043	56031207	25883	25887	2864	5	165	33	7.79737	1.56222	0.499548	0.999241	0.499694	0.213579	hyper
1302	chr14	56585141	56585170	26166	26173	2897	8	30	3.75	-14.0114	-1.67044	-0.214092	0.40944	0.623531	0.221646	hypo
300	chr14	57261256	57261365	26509	26515	2941	7	110	15.7143	11.5905	2.16023	0.266669	0.998678	0.732008	0.210524	hyper
302	chr14	57264380	57264544	26562	26566	2942	5	165	33	12.704	2.83112	0.441309	0.941238	0.499929	0.198461	hyper
1308	chr14	57284162	57284196	26835	26840	2950	6	35	5.83333	-14.499	-2.4158	-0.285565	0.713433	0.998998	0.211894	hypo
306	chr14	57523289	57523478	26927	26934	2971	8	190	23.75	14.8575	1.86351	0.464142	0.714042	0.2499	0.218958	hyper
307	chr14	57735128	57735303	27000	27008	2982	9	176	19.5556	17.3384	1.93278	0.247308	0.994849	0.74754	0.208771	hyper
309	chr14	57857281	57857471	27170	27180	2992	11	191	17.3636	22.8853	2.31601	0.453034	0.997565	0.544531	0.207008	hyper
1311	chr14	58332299	58332480	27321	27327	3007	7	182	26	-15.4824	-2.17972	-0.326356	0.387437	0.713793	0.201483	hypo
315	chr14	58783549	58783593	27764	27768	3053	5	45	9	10.5616	2.18216	0.610431	0.885271	0.27484	0.207075	hyper
1320	chr14	59300703	59300821	28235	28241	3113	7	119	17	-14.1375	-1.62573	-0.262676	0.326445	0.589121	0.213217	hypo
1328	chr14	60558589	60558642	29049	29055	3187	7	54	7.71429	-13.0688	-1.86668	-0.249284	0	0.249284	0.195214	hypo
326	chr14	60716560	60716719	29251	29268	3200	18	160	8.88889	71.5315	4.13582	0.715897	0.965236	0.249339	0.196178	hyper
331	chr14	61150729	61150862	29798	29802	3234	5	134	26.8	8.3547	1.67493	0.730507	0.855334	0.124827	0.198192	hyper
333	chr14	61190123	61190167	29905	29909	3239	5	45	9	8.53527	2.18974	0.398782	0.996877	0.598095	0.206208	hyper
1334	chr14	61747288	61747316	30246	30251	3285	6	29	4.83333	-13.9786	-2.32202	-0.249948	0	0.249948	0.200144	hypo
335	chr14	61787943	61788107	30360	30369	3289	10	165	16.5	19.2559	2.32571	0.422831	0.982695	0.559864	0.199412	hyper
338	chr14	62229205	62229330	30666	30671	3323	6	126	21	11.6611	1.94437	0.499882	0.999675	0.499794	0.206214	hyper
343	chr14	64005094	64005266	31347	31352	3397	6	173	28.8333	12.1467	2.39421	0.532151	0.761072	0.228921	0.201356	hyper
346	chr14	64108456	64108487	31572	31577	3425	6	32	5.33333	9.96764	2.14565	0.377641	0.856418	0.478777	0.216107	hyper
351	chr14	64504695	64504812	32081	32089	3469	9	118	13.1111	13.7999	1.53536	0.24996	0.999817	0.749857	0.205815	hyper
353	chr14	64699917	64699953	32197	32201	3485	5	37	7.4	9.09157	1.81835	0.624523	0.999341	0.374819	0.202111	hyper
357	chr14	64848039	64848240	32363	32367	3510	5	202	40.4	7.98579	1.60041	0.464079	0.713891	0.249811	0.203971	hyper
359	chr14	64932391	64932541	32516	32522	3528	7	151	21.5714	13.5953	1.95563	0.481266	0.855857	0.374591	0.212536	hyper
366	chr14	65091148	65091284	32834	32838	3553	5	137	27.4	9.66778	2.28432	0.424971	0.999757	0.574786	0.213081	hyper
367	chr14	65099756	65099792	32847	32852	3555	6	37	6.16667	10.7877	1.8053	0.44632	0.571283	0.124962	0.213779	hyper
1348	chr14	65215912	65215934	33132	33136	3588	5	23	4.6	-7.99299	-1.59661	-0.249969	0	0.249969	0.202083	hypo
373	chr14	65487312	65487743	33606	33612	3640	7	432	61.7143	13.0301	2.47212	0.351459	0.672304	0.320844	0.215052	hyper
381	chr14	65639789	65639921	33836	33841	3667	6	133	22.1667	12.7526	2.22386	0.354077	0.999781	0.645704	0.216344	hyper
384	chr14	65835332	65835531	34053	34057	3710	5	200	40	12.1607	2.43477	0.570942	0.570942	0	0.212035	hyper
385	chr14	65837116	65837221	34065	34070	3711	6	106	17.6667	9.38242	1.56525	0.374708	0.999273	0.624565	0.212035	hyper
390	chr14	66974741	66974923	34596	34602	3774	7	183	26.1429	11.2021	1.60668	0.249807	0.996518	0.746711	0.203966	hyper
392	chr14	66975646	66975849	34665	34671	3774	7	204	29.1429	15.2436	2.57986	0.363732	0.488116	0.124384	0.203386	hyper
395	chr14	67708032	67708162	34904	34912	3809	9	131	14.5556	14.1889	1.57984	0.249921	0.997842	0.747921	0.202273	hyper
1361	chr14	67826399	67826445	35009	35014	3819	6	47	7.83333	-13.3331	-1.72712	-0.300661	0.428171	0.728832	0.208011	hypo
401	chr14	68066659	68066817	35405	35412	3862	8	159	19.875	16.3554	2.12979	0.608936	0.9992	0.390264	0.208904	hyper
1366	chr14	68067349	68067365	35454	35458	3862	5	17	3.4	-9.92936	-1.84682	-0.242614	0.256891	0.499505	0.209547	hypo
409	chr14	69260419	69260611	36208	36217	3985	10	193	19.3	16.2154	1.64093	0.444886	0.569547	0.124661	0.203558	hyper
413	chr14	69693186	69693389	36896	36900	4065	5	204	40.8	7.60393	1.52895	0.321223	0.571104	0.249882	0.199681	hyper
1385	chr14	69951322	69951417	37268	37273	4093	6	96	16	-15.2634	-2.28276	-0.409438	0.0474967	0.456935	0.199318	hypo
416	chr14	70078219	70078359	37591	37604	4118	14	141	10.0714	25.3454	1.81152	0.479998	0.852516	0.372518	0.214459	hyper
1388	chr14	70655184	70655217	37984	37990	4174	7	34	4.85714	-13.7073	-1.9544	-0.373911	0	0.373911	0.209304	hypo
420	chr14	71275329	71275424	38554	38559	4240	6	96	16	9.81203	2.19528	0.469008	0.593845	0.124837	0.209643	hyper
423	chr14	71288606	71288759	38684	38695	4241	12	154	12.8333	18.9616	1.58362	0.373834	0.997958	0.624124	0.20582	hyper
1400	chr14	71634322	71634363	38967	38974	4267	8	42	5.25	-18.475	-2.30697	-0.249893	0	0.249893	0.20928	hypo
426	chr14	71721229	71721440	39054	39062	4283	9	212	23.5556	23.1952	3.20692	0.618938	0.841078	0.22214	0.208301	hyper
1401	chr14	71788183	71788224	39176	39181	4290	6	42	7	-12.4317	-2.06899	-0.356241	0.142008	0.49825	0.213744	hypo
428	chr14	71844342	71844500	39241	39245	4295	5	159	31.8	9.98751	2.00138	0.481942	0.856761	0.374819	0.20981	hyper
436	chr14	73359310	73359472	39821	39827	4418	7	163	23.2857	10.8359	1.54817	0.49771	0.995961	0.498251	0.226231	hyper
1413	chr14	73493475	73493617	40100	40110	4455	11	143	13	-27.2385	-2.21225	-0.408781	0.0907723	0.499553	0.208894	hypo
451	chr14	73631757	73631959	40390	40394	4484	5	203	40.6	9.30409	1.88842	0.585323	0.685274	0.0999512	0.199051	hyper
457	chr14	73924478	73924640	40901	40907	4548	7	163	23.2857	18.162	3.21174	0.604847	0.854216	0.249369	0.201894	hyper
459	chr14	73925368	73925434	40954	40960	4548	7	67	9.57143	18.2911	2.61882	0.622871	0.99656	0.373689	0.20733	hyper
463	chr14	74059090	74059138	41328	41333	4582	6	49	8.16667	11.6498	2.53844	0.487932	0.737837	0.249906	0.202274	hyper
467	chr14	74225474	74225662	41736	41742	4627	7	189	27	13.2957	1.90353	0.498609	0.996711	0.498102	0.215266	hyper
469	chr14	74485460	74485639	42285	42289	4677	5	180	36	8.22931	2.19892	0.510417	0.885212	0.374795	0.210058	hyper
478	chr14	74824111	74824283	42957	42963	4747	7	173	24.7143	14.8731	2.12747	0.499849	0.999445	0.499596	0.209629	hyper
480	chr14	74892672	74892829	43074	43094	4760	21	158	7.52381	37.046	2.28377	0.522486	0.992185	0.469698	0.201319	hyper
1443	chr14	75415210	75415250	43934	43939	4851	6	41	6.83333	-9.58445	-1.5869	-0.249795	0	0.249795	0.215935	hypo
1444	chr14	75422170	75422194	43989	43993	4856	5	25	5	-11.7706	-2.34826	-0.374267	0	0.374267	0.205367	hypo
490	chr14	75593792	75594040	44354	44361	4892	8	249	31.125	16.6719	2.91795	0.39808	0.569654	0.171573	0.207625	hyper
495	chr14	75745967	75746103	44636	44641	4926	6	137	22.8333	10.9888	1.89659	0.483934	0.878337	0.394403	0.203335	hyper
497	chr14	75899626	75899822	44913	44917	4944	5	197	39.4	8.84862	1.77432	0.481915	0.856709	0.374794	0.203503	hyper
500	chr14	76044828	76044941	45077	45085	4981	9	114	12.6667	19.9533	3.07455	0.568492	0.99871	0.430217	0.21027	hyper
501	chr14	76045078	76045101	45094	45098	4981	5	24	4.8	9.5919	2.37686	0.506206	0.855939	0.349733	0.210565	hyper
503	chr14	76253197	76253400	45200	45204	4998	5	204	40.8	8.25671	1.66292	0.606611	0.85642	0.249809	0.211268	hyper
505	chr14	76392200	76392379	45286	45292	5002	7	180	25.7143	12.1919	2.27008	0.389401	0.999851	0.61045	0.210029	hyper
1456	chr14	76565437	76565458	45464	45468	5026	5	22	4.4	-9.96997	-1.99375	-0.249759	0	0.249759	0.206144	hypo
510	chr14	76843387	76843538	45760	45771	5065	12	152	12.6667	24.4865	2.36345	0.43563	0.996185	0.560555	0.197551	hyper
1461	chr14	77173338	77173369	46075	46079	5136	5	32	6.4	-10.1673	-2.03285	-0.303458	0.571308	0.874766	0.202383	hypo
517	chr14	77227836	77228000	46190	46201	5145	12	165	13.75	31.1065	3.30007	0.591443	0.820453	0.22901	0.206006	hyper
1464	chr14	77288461	77288502	46363	46367	5157	5	42	8.4	-16.3239	-2.89124	-0.699725	0	0.699725	0.205259	hypo
522	chr14	77351690	77351898	46467	46472	5174	6	209	34.8333	16.8467	2.80971	0.607017	0.856837	0.24982	0.208317	hyper
1468	chr14	77364507	77364580	46484	46491	5176	8	74	9.25	-17.5703	-1.74434	-0.432967	0.285671	0.718639	0.207253	hypo
531	chr14	77493925	77494084	46869	46877	5215	9	160	17.7778	18.8497	2.64797	0.51262	0.994943	0.482323	0.199001	hyper
1473	chr14	77591423	77591452	47189	47194	5238	6	30	5	-10.6553	-1.76638	-0.2498	0	0.2498	0.201331	hypo
541	chr14	77606272	77606422	47280	47285	5240	6	151	25.1667	9.50774	1.58605	0.374816	0.999481	0.624665	0.201677	hyper
543	chr14	77648120	77648467	47412	47426	5247	15	348	23.2	53.6665	4.41544	0.573289	0.989234	0.415945	0.20845	hyper
546	chr14	77738255	77738458	47606	47612	5267	7	204	29.1429	14.6773	2.21112	0.602861	0.977169	0.374308	0.203011	hyper
555	chr14	78206203	78206401	48387	48391	5350	5	199	39.8	10.2394	2.21751	0.55346	0.628447	0.0749878	0.2042	hyper
566	chr14	81929290	81929482	49675	49680	5548	6	193	32.1667	11.2325	1.88776	0.607048	0.857008	0.249959	0.207519	hyper
1496	chr14	82090380	82090433	49773	49780	5565	8	54	6.75	-13.4355	-1.6752	-0.214153	0.285627	0.49978	0.214821	hypo
572	chr14	83558944	83559151	50128	50133	5621	6	208	34.6667	14.6856	3.07784	0.61591	0.928266	0.312356	0.214472	hyper
575	chr14	84466945	84467039	50300	50305	5659	6	95	15.8333	9.23578	1.54754	0.5891	0.714035	0.124935	0.208376	hyper
584	chr14	89538349	89538536	52249	52253	5875	5	188	37.6	8.26512	1.65847	0.499487	0.998899	0.499413	0.205616	hyper
1518	chr14	89972381	89972435	52759	52764	5945	6	55	9.16667	-13.9619	-2.32103	-0.357033	0.142833	0.499866	0.212918	hypo
589	chr14	90085668	90085701	52880	52885	5965	6	34	5.66667	10.4825	1.75219	0.356691	0.856178	0.499488	0.210571	hyper
603	chr14	90912112	90912314	53778	53782	6063	5	203	40.6	8.31952	1.66398	0.44625	0.571196	0.124946	0.205532	hyper
604	chr14	91007662	91007876	53902	53909	6086	8	215	26.875	14.2087	1.78117	0.48184	0.856624	0.374784	0.210829	hyper
1530	chr14	91533146	91533240	54381	54386	6169	6	95	15.8333	-16.261	-2.70108	-0.498741	0	0.498741	0.20412	hypo
618	chr14	91739824	91739981	54724	54730	6213	7	158	22.5714	11.9222	1.71518	0.374944	0.999797	0.624852	0.216781	hyper
620	chr14	91744254	91744430	54753	54757	6217	5	177	35.4	11.2271	2.64646	0.520955	0.770616	0.249661	0.214652	hyper
627	chr14	91886457	91886558	55196	55201	6272	6	102	17	9.96303	1.66128	0.375037	0.999726	0.624689	0.20287	hyper
629	chr14	91976571	91976719	55259	55266	6278	8	149	18.625	17.0596	2.13972	0.499262	0.99851	0.499248	0.197349	hyper
1537	chr14	91977083	91977123	55305	55309	6278	5	41	8.2	-7.97909	-1.59041	-0.249767	0	0.249767	0.206181	hypo
634	chr14	92572604	92572636	55765	55769	6354	5	33	6.6	10.4089	2.1101	0.478132	0.827997	0.349865	0.208074	hyper
636	chr14	92589597	92589747	55888	55892	6363	5	151	30.2	8.12089	1.642	0.478119	0.827837	0.349718	0.199213	hyper
640	chr14	92732347	92732534	56027	56031	6390	5	188	37.6	11.7238	2.58102	0.698391	0.997917	0.299527	0.211619	hyper
1549	chr14	93154531	93154552	56654	56659	6474	6	22	3.66667	-10.0925	-1.67969	-0.321165	0.428495	0.749659	0.214192	hypo
1554	chr14	93378331	93378370	56871	56875	6511	5	40	8	-11.8772	-1.97551	-0.281369	0.542319	0.823688	0.214768	hypo
1555	chr14	93389756	93389786	56929	56934	6514	6	31	5.16667	-9.64607	-1.60624	-0.249671	0	0.249671	0.219311	hypo
656	chr14	93405808	93406026	56979	56983	6520	5	219	43.8	9.21368	2.38608	0.492787	0.742719	0.249933	0.211832	hyper
663	chr14	93582718	93582756	57493	57498	6591	6	39	6.5	9.73691	1.62934	0.498553	0.997754	0.4992	0.206652	hyper
666	chr14	93652374	93652509	57694	57700	6616	7	136	19.4286	10.832	1.55637	0.499106	0.997977	0.498871	0.196122	hyper
1560	chr14	93799268	93799298	57943	57948	6639	6	31	5.16667	-16.5293	-2.7542	-0.445762	0.428027	0.873788	0.200884	hypo
1573	chr14	95236253	95236281	59471	59477	6855	7	29	4.14286	-12.2216	-1.74347	-0.249144	0	0.249144	0.199303	hypo
691	chr14	95384099	95384244	59630	59635	6879	6	146	24.3333	9.49123	1.59362	0.428394	0.428394	0	0.206457	hyper
1575	chr14	95395321	95395381	59653	59658	6882	6	61	10.1667	-9.85318	-1.63908	-0.374763	0	0.374763	0.209243	hypo
705	chr14	96969130	96969173	61537	61542	7106	6	44	7.33333	12.1861	2.54574	0.49971	0.832853	0.333143	0.208605	hyper
714	chr14	97500132	97500312	62026	62031	7175	6	181	30.1667	12.4515	2.08214	0.44614	0.571006	0.124866	0.205881	hyper
1594	chr14	99231386	99231431	62623	62627	7309	5	46	9.2	-12.1581	-2.42573	-0.249866	0	0.249866	0.20967	hypo
1603	chr14	99740226	99740264	63357	63362	7394	6	39	6.5	-16.1543	-2.69238	-0.4997	0	0.4997	0.196308	hypo
1605	chr14	99989889	99989950	63805	63809	7448	5	62	12.4	-10.5254	-1.6074	-0.224799	0	0.224799	0.200477	hypo
753	chr14	100438407	100438440	65209	65214	7586	6	34	5.66667	14.4002	2.42254	0.585474	0.689519	0.104045	0.203086	hyper
1621	chr14	100610087	100610113	65384	65388	7620	5	27	5.4	-7.97664	-1.59525	-0.232079	0.142839	0.374919	0.203959	hypo
760	chr14	100626317	100626351	65548	65554	7630	7	35	5	12.3789	1.79074	0.622221	0.996457	0.374236	0.2071	hyper
762	chr14	100644464	100644494	65645	65649	7637	5	31	6.2	10.0093	2.00969	0.571266	0.571266	0	0.214339	hyper
765	chr14	100705823	100705982	66039	66047	7658	9	160	17.7778	16.3599	1.82569	0.480344	0.853842	0.373498	0.205391	hyper
767	chr14	100706427	100706453	66091	66096	7658	6	27	4.5	13.5093	2.37692	0.563452	0.688124	0.124672	0.204891	hyper
1631	chr14	100772581	100772624	66393	66397	7679	5	44	8.8	-11.2508	-2.24427	-0.249303	0	0.249303	0.196988	hypo
770	chr14	100783193	100783398	66509	66513	7682	5	206	41.2	9.43676	2.27761	0.549556	0.999411	0.449855	0.201201	hyper
774	chr14	100842871	100843081	66730	66739	7702	10	211	21.1	17.5434	1.77597	0.497841	0.984658	0.486817	0.208638	hyper
781	chr14	101015381	101015454	67044	67049	7749	6	74	12.3333	11.2987	1.88627	0.589058	0.714031	0.124972	0.205538	hyper
784	chr14	101033663	101033774	67168	67172	7763	5	112	22.4	7.7936	1.56473	0.373421	0.996748	0.623327	0.205509	hyper
785	chr14	101034041	101034203	67195	67207	7763	13	163	12.5385	34.771	2.90707	0.576971	0.941249	0.364279	0.197264	hyper
786	chr14	101034706	101034753	67260	67265	7763	6	48	8	9.95309	1.66401	0.37356	0.996026	0.622466	0.196869	hyper
1643	chr14	101176211	101176259	67921	67929	7838	9	49	5.44444	-20.091	-1.69362	-0.325214	0.285564	0.610779	0.210028	hypo
822	chr14	101924068	101924240	69252	69260	8016	9	173	19.2222	20.6615	2.87075	0.388367	0.999335	0.610968	0.200771	hyper
823	chr14	101924596	101924745	69288	69294	8016	7	150	21.4286	18.4908	3.34751	0.476438	0.958145	0.481707	0.209524	hyper
825	chr14	101925037	101925065	69306	69313	8016	8	29	3.625	19.3264	2.5862	0.428384	0.677555	0.249171	0.209368	hyper
832	chr14	102051017	102051183	69967	69972	8064	6	167	27.8333	10.9314	2.13767	0.436881	0.99885	0.561969	0.206108	hyper
835	chr14	102172207	102172241	70188	70193	8085	6	35	5.83333	13.3797	2.7352	0.521149	0.999876	0.478726	0.20753	hyper
840	chr14	102552733	102552913	71052	71063	8193	12	181	15.0833	29.7894	2.85803	0.550457	0.997775	0.447318	0.198826	hyper
841	chr14	102602627	102602830	71286	71292	8205	7	204	29.1429	12.6947	2.73347	0.535532	0.856836	0.321304	0.210428	hyper
842	chr14	102606023	102606061	71320	71324	8206	5	39	7.8	8.33512	1.66908	0.445558	0.57026	0.124702	0.209612	hyper
1671	chr14	102689372	102689422	71524	71528	8221	5	51	10.2	-10.3267	-1.91898	-0.26068	0.114272	0.374952	0.202419	hypo
844	chr14	102693256	102693401	71545	71550	8224	6	146	24.3333	10.0163	1.67268	0.481746	0.856602	0.374856	0.206279	hyper
1680	chr14	102786082	102786113	71833	71838	8266	6	32	5.33333	-13.7219	-2.28312	-0.249404	0	0.249404	0.200311	hypo
1685	chr14	103011364	103011403	72746	72750	8347	5	40	8	-8.27203	-1.65356	-0.249751	0	0.249751	0.20301	hypo
1686	chr14	103011600	103011643	72764	72768	8347	5	44	8.8	-8.23183	-1.63824	-0.249753	0	0.249753	0.204548	hypo
1688	chr14	103058762	103058794	72979	72984	8372	6	33	5.5	-9.29052	-1.54827	-0.23151	0.142739	0.374249	0.198585	hypo
1691	chr14	103142588	103142649	73174	73179	8394	6	62	10.3333	-22.3825	-3.7272	-0.624371	0	0.624371	0.214202	hypo
1692	chr14	103143584	103143645	73190	73194	8396	5	62	12.4	-9.75217	-1.94644	-0.249853	0	0.249853	0.213673	hypo
863	chr14	103243450	103243493	73370	73381	8425	12	44	3.66667	35.5344	3.00527	0.747696	0.996697	0.249001	0.201842	hyper
864	chr14	103244054	103244105	73473	73481	8425	9	52	5.77778	21.7078	2.41208	0.62164	0.995555	0.373915	0.197447	hyper
870	chr14	103508740	103508898	74334	74338	8508	5	159	31.8	10.0804	2.08588	0.46774	0.742612	0.274872	0.211613	hyper
1703	chr14	103542216	103542242	74631	74637	8522	7	27	3.85714	-13.7978	-1.88398	-0.267511	0	0.267511	0.205248	hypo
1706	chr14	103550465	103550492	74653	74657	8525	5	28	5.6	-10.4687	-2.09092	-0.249871	0	0.249871	0.202911	hypo
878	chr14	103557864	103557903	74742	74748	8529	7	40	5.71429	11.3285	1.61853	0.499326	0.999072	0.499747	0.202105	hyper
883	chr14	103583463	103583645	74992	74996	8544	5	183	36.6	11.1597	2.23347	0.624683	0.999233	0.37455	0.198804	hyper
886	chr14	103626234	103626437	75324	75328	8568	5	204	40.8	9.89106	2.43786	0.524693	0.999479	0.474786	0.210063	hyper
1716	chr14	103673790	103673820	75429	75433	8578	5	31	6.2	-9.31204	-1.85532	-0.214028	0.285644	0.499672	0.210526	hypo
891	chr14	103740438	103740540	75684	75690	8602	7	103	14.7143	10.7852	1.54874	0.375264	0.999303	0.624038	0.210577	hyper
892	chr14	103746006	103746037	75779	75784	8603	6	32	5.33333	10.5138	1.75273	0.374266	0.998147	0.62388	0.200265	hyper
1723	chr14	103988030	103988065	76288	76296	8657	9	36	4	-16.5057	-1.83375	-0.338777	0.284708	0.623486	0.210243	hypo
905	chr14	104026312	104026516	76711	76715	8683	5	205	41	9.72128	2.32345	0.527787	0.827384	0.299597	0.206582	hyper
908	chr14	104069390	104069533	76871	76875	8702	5	144	28.8	9.00367	2.26324	0.649069	0.998221	0.349151	0.221023	hyper
1731	chr14	104096183	104096203	77047	77052	8714	6	21	3.5	-9.03218	-1.50505	-0.2496	0	0.2496	0.206343	hypo
1733	chr14	104181540	104181573	77301	77306	8745	6	34	5.66667	-10.6665	-1.7777	-0.213779	0.285232	0.49901	0.20457	hypo
921	chr14	104338537	104338698	77939	77943	8800	5	162	32.4	8.56035	1.71415	0.499807	0.999645	0.499838	0.213029	hyper
931	chr14	104435159	104435264	78302	78307	8838	6	106	17.6667	9.05499	1.51142	0.374786	0.999039	0.624253	0.210392	hyper
932	chr14	104567767	104567936	78567	78571	8868	5	170	34	7.82094	1.56953	0.499572	0.999251	0.499679	0.20338	hyper
938	chr14	104612851	104613034	79212	79216	8896	5	184	36.8	7.94758	1.59207	0.499815	0.999702	0.499887	0.213153	hyper
1750	chr14	104674961	104675099	79957	79961	8933	5	139	27.8	-8.85211	-1.77004	-0.249936	0	0.249936	0.2057	hypo
1752	chr14	104678289	104678334	79994	79998	8935	5	46	9.2	-14.7884	-2.45088	-0.474855	0	0.474855	0.199346	hypo
1754	chr14	104691541	104691715	80064	80068	8944	5	175	35	-16.2918	-2.75064	-0.58176	0.142774	0.724534	0.202276	hypo
954	chr14	104784715	104784862	80375	80379	8993	5	148	29.6	11.2242	2.26874	0.624098	0.998909	0.37481	0.212048	hyper
960	chr14	104889061	104889116	80805	80809	9031	5	56	11.2	8.62739	1.73046	0.499617	0.999416	0.499799	0.212538	hyper
969	chr14	105056065	105056113	81491	81496	9097	6	49	8.16667	10.1776	2.21974	0.481905	0.690053	0.208149	0.204348	hyper
972	chr14	105070878	105070920	81610	81615	9108	6	43	7.16667	12.9087	2.16009	0.623465	0.997801	0.374336	0.200504	hyper
974	chr14	105132264	105132303	81831	81835	9130	5	40	8	9.39043	2.41653	0.509982	0.884583	0.374601	0.215796	hyper
979	chr14	105155369	105155536	81943	81950	9141	8	168	21	14.1034	1.783	0.49921	0.99867	0.49946	0.205661	hyper
1769	chr14	105156040	105156127	81982	81989	9141	8	88	11	-15.3167	-1.91433	-0.249693	0	0.249693	0.200809	hypo
986	chr14	105173369	105173549	82147	82152	9157	6	181	30.1667	13.3319	2.62553	0.541376	0.999519	0.458143	0.207339	hyper
1773	chr14	105183641	105183679	82306	82311	9165	6	39	6.5	-9.57788	-1.59548	-0.214189	0.285663	0.499852	0.209305	hypo
1779	chr14	105267649	105267672	83054	83058	9209	5	24	4.8	-10.0423	-2.00788	-0.373616	0	0.373616	0.19821	hypo
995	chr14	105267700	105267914	83059	83070	9209	12	215	17.9167	32.2163	2.85373	0.555527	0.711394	0.155867	0.19821	hyper
996	chr14	105314301	105314503	83355	83360	9221	6	203	33.8333	16.902	3.93046	0.640997	0.973729	0.332732	0.207633	hyper
1781	chr14	105323654	105323744	83363	83367	9223	5	91	18.2	-9.02937	-1.80436	-0.35653	0.142815	0.499345	0.207633	hypo
1784	chr14	105350397	105350432	83698	83702	9237	5	36	7.2	-8.27515	-1.58327	-0.246388	0.0285652	0.274954	0.200483	hypo
1786	chr14	105350869	105350938	83723	83729	9237	7	70	10	-15.3345	-2.18143	-0.357042	0.142817	0.499859	0.203925	hypo
1787	chr14	105351303	105351354	83747	83752	9237	6	52	8.66667	-14.5371	-1.84786	-0.404581	0.595	0.99958	0.205327	hypo
1788	chr14	105359304	105359450	83860	83864	9240	5	147	29.4	-9.35559	-1.87023	-0.231672	0.142754	0.374426	0.202199	hypo
1007	chr14	105399071	105399262	84008	84016	9252	9	192	21.3333	14.7629	1.65828	0.606259	0.855768	0.24951	0.201913	hyper
1800	chr14	105487430	105487450	84596	84601	9287	6	21	3.5	-11.2594	-1.87653	-0.248916	0	0.248916	0.197527	hypo
1804	chr14	105545941	105545992	84894	84898	9317	5	52	10.4	-13.7965	-2.75202	-0.463896	0.285094	0.74899	0.203795	hypo
1021	chr14	105618014	105618192	85396	85400	9349	5	179	35.8	9.02786	2.38178	0.510524	0.885258	0.374734	0.198341	hyper
1026	chr14	105667512	105667659	86078	86083	9381	6	148	24.6667	10.3583	1.73972	0.374511	0.998767	0.624256	0.201782	hyper
1028	chr14	105727516	105727733	86411	86415	9409	5	218	43.6	14.0599	3.314	0.771179	0.971124	0.199945	0.205365	hyper
1031	chr14	105760526	105760656	86547	86551	9426	5	131	26.2	7.71577	1.54583	0.374844	0.999553	0.624709	0.204011	hyper
1032	chr14	105767457	105767645	86631	86644	9429	14	189	13.5	24.1733	2.30542	0.364096	0.845685	0.481588	0.203255	hyper
1817	chr14	105801766	105801799	86894	86899	9442	6	34	5.66667	-9.66493	-1.60415	-0.249875	0	0.249875	0.198673	hypo
1819	chr14	105886714	105886753	87428	87432	9489	5	40	8	-8.96414	-1.79187	-0.249669	0	0.249669	0.199453	hypo
1048	chr14	105932774	105932930	87843	87849	9522	7	157	22.4286	13.099	1.87432	0.446351	0.571316	0.124965	0.198104	hyper
1050	chr14	105944244	105944280	88080	88084	9533	5	37	7.4	10.2243	2.05418	0.464154	0.714102	0.249948	0.20161	hyper
1051	chr14	105945020	105945125	88134	88141	9533	8	106	13.25	21.1702	2.65017	0.589006	0.713982	0.124976	0.199681	hyper
1822	chr14	105956814	105956847	88404	88410	9543	7	34	4.85714	-11.9583	-1.70689	-0.249091	0	0.249091	0.200852	hypo
1061	chr14	105971563	105971720	88638	88643	9554	6	158	26.3333	9.9185	1.65405	0.374857	0.999702	0.624845	0.19923	hyper
1063	chr14	105992960	105992984	88712	88716	9560	5	25	5	8.42188	1.68954	0.374205	0.996211	0.622006	0.197988	hyper
1064	chr14	105992996	105993134	88718	88726	9560	9	139	15.4444	15.5186	2.28522	0.386027	0.980084	0.594057	0.200267	hyper
1065	chr14	105993613	105993747	88761	88766	9560	6	135	22.5	10.7749	2.20547	0.396806	0.852265	0.45546	0.200259	hyper
1067	chr14	105996221	105996369	88892	88896	9562	5	149	29.8	12.5324	2.90366	0.542569	0.942403	0.399834	0.20777	hyper
1068	chr14	105997639	105997763	88912	88918	9563	7	125	17.8571	12.2793	1.75745	0.374287	0.998667	0.62438	0.20777	hyper
1823	chr14	106045477	106045589	89095	89101	9581	7	113	16.1429	-24.284	-3.38934	-0.515009	0.020396	0.535405	0.201017	hypo
1075	chr14	106114824	106114979	89304	89308	9614	5	156	31.2	14.5739	2.9169	0.624739	0.999437	0.374698	0.204209	hyper
1827	chr14	106138880	106138937	89391	89398	9625	8	58	7.25	-14.1508	-1.7627	-0.374818	0	0.374818	0.213699	hypo
1837	chr14	106360333	106360486	90023	90028	9703	6	154	25.6667	-10.9583	-1.79419	-0.362956	0.0951247	0.45808	0.207058	hypo
1090	chr14	106655786	106655989	90209	90214	9741	6	204	34	14.7041	2.47496	0.874513	0.999401	0.124888	0.206881	hyper
4	chr15	20500186	20500227	291	304	59	14	42	3	22.8099	1.63881	0.446386	0.571373	0.124986	0.210174	hyper
686	chr15	20961463	20961507	567	577	99	11	45	4.09091	-21.5889	-1.93406	-0.570941	0.42846	0.999401	0.213812	hypo
687	chr15	21083977	21084028	669	675	109	7	52	7.42857	-14.9376	-2.1309	-0.357075	0.142849	0.499924	0.218426	hypo
691	chr15	22892841	22892874	1907	1912	244	6	34	5.66667	-10.0538	-1.67303	-0.33869	0.285203	0.623894	0.209519	hypo
695	chr15	23028539	23028582	2266	2270	296	5	44	8.8	-8.32697	-1.66434	-0.356894	0.1427	0.499594	0.218715	hypo
24	chr15	23069093	23069137	2426	2430	309	5	45	9	11.5937	2.77613	0.613852	0.713794	0.0999415	0.218596	hyper
704	chr15	24048081	24048118	3555	3560	442	6	38	6.33333	-16.2899	-2.64421	-0.478945	0.166607	0.645552	0.214501	hypo
706	chr15	25122693	25122743	4010	4014	515	5	51	10.2	-10.601	-1.65483	-0.474633	0	0.474633	0.215845	hypo
50	chr15	26106860	26107059	4862	4866	663	5	200	40	8.10648	1.62995	0.374557	0.998783	0.624226	0.2015	hyper
51	chr15	26107745	26107902	4876	4886	663	11	158	14.3636	18.2259	1.66418	0.374693	0.998822	0.624128	0.1986	hyper
53	chr15	26359165	26359327	5130	5134	696	5	163	32.6	9.81064	2.50834	0.492472	0.742311	0.249839	0.207328	hyper
723	chr15	27112515	27112554	5706	5712	760	7	40	5.71429	-22.1601	-1.8699	-0.543098	0.345054	0.888153	0.200165	hypo
69	chr15	28340449	28340486	6806	6810	911	5	38	7.6	15.5613	3.11327	0.589323	0.714145	0.124822	0.199588	hyper
74	chr15	28858269	28858473	7960	7965	1018	6	205	34.1667	10.6894	2.28573	0.39564	0.999424	0.603784	0.202977	hyper
739	chr15	28982963	28982993	8141	8149	1046	9	31	3.44444	-14.0508	-1.55057	-0.249892	0	0.249892	0.212274	hypo
84	chr15	29407382	29407494	9005	9009	1136	5	113	22.6	8.11643	1.62412	0.374461	0.999046	0.624585	0.201317	hyper
752	chr15	30114329	30114360	9854	9860	1242	7	32	4.57143	-11.0804	-1.57284	-0.321362	0.427606	0.748967	0.212928	hypo
754	chr15	30336872	30336900	10173	10178	1272	6	29	4.83333	-9.62176	-1.60348	-0.357107	0.142802	0.499909	0.20934	hypo
755	chr15	30349019	30349087	10216	10221	1276	6	69	11.5	-10.3297	-1.71976	-0.285656	0.713989	0.999645	0.205025	hypo
107	chr15	30910574	30910679	10918	10923	1339	6	106	17.6667	14.1834	2.37118	0.499799	0.999691	0.499893	0.207712	hyper
771	chr15	31618736	31618759	11798	11802	1456	5	24	4.8	-9.13864	-1.82743	-0.249018	0	0.249018	0.197808	hypo
778	chr15	32606553	32606692	13217	13221	1577	5	140	28	-8.8652	-1.7668	-0.214236	0.285607	0.499843	0.203174	hypo
781	chr15	32760630	32760739	13474	13479	1597	6	110	18.3333	-9.72841	-1.61477	-0.339328	0.285415	0.624744	0.228004	hypo
790	chr15	34315110	34315154	14561	14565	1752	5	45	9	-9.57219	-1.91337	-0.24972	0	0.24972	0.213131	hypo
793	chr15	34516819	34516887	14914	14918	1787	5	69	13.8	-7.95472	-1.58939	-0.231884	0.142787	0.374671	0.199656	hypo
794	chr15	34729151	34729196	15224	15228	1821	5	46	9.2	-8.41166	-1.68223	-0.303381	0.570091	0.873472	0.207246	hypo
128	chr15	35260649	35260754	15953	15958	1876	6	106	17.6667	10.5341	1.76835	0.446151	0.571099	0.124948	0.208055	hyper
131	chr15	37174899	37175068	16694	16698	1971	5	170	34	8.38234	1.68695	0.463991	0.713587	0.249596	0.21224	hyper
132	chr15	37414514	37414718	16947	16951	1994	5	205	41	7.90775	1.58175	0.427683	0.427683	0	0.212825	hyper
806	chr15	37952319	37952526	17033	17038	2010	6	208	34.6667	-9.95574	-1.65614	-0.24975	0	0.24975	0.210244	hypo
135	chr15	38857104	38857137	17422	17426	2050	5	34	6.8	8.31772	1.66758	0.338725	0.712931	0.374207	0.222235	hyper
811	chr15	39872690	39872883	17590	17598	2093	9	194	21.5556	-14.3011	-1.58608	-0.214234	0.285409	0.499643	0.206209	hypo
136	chr15	39874437	39874482	17620	17625	2095	6	46	7.66667	11.4121	1.90268	0.49927	0.998912	0.499641	0.20789	hyper
140	chr15	40574024	40574057	18444	18449	2181	6	34	5.66667	10.6016	2.31375	0.487771	0.737142	0.249371	0.214165	hyper
821	chr15	40734354	40734387	19335	19340	2226	6	34	5.66667	-9.0853	-1.51335	-0.231558	0.14213	0.373688	0.203406	hypo
144	chr15	40781960	40782137	19505	19511	2243	7	178	25.4286	15.8225	2.55737	0.563418	0.938015	0.374598	0.204292	hyper
146	chr15	40882343	40882558	19704	19710	2264	7	216	30.8571	12.2055	1.76642	0.461574	0.693654	0.23208	0.204078	hyper
826	chr15	41093811	41093867	20147	20151	2317	5	57	11.4	-11.5159	-2.0287	-0.271118	0.228471	0.499589	0.208776	hypo
158	chr15	41245597	41245619	20923	20927	2373	5	23	4.6	8.77335	2.24056	0.382086	0.856808	0.474722	0.20611	hyper
161	chr15	41408066	41408101	21088	21093	2405	6	36	6	11.0109	1.84813	0.480078	0.8544	0.374322	0.222171	hyper
176	chr15	41785879	41786031	22048	22060	2520	13	153	11.7692	20.7679	2.22805	0.371026	0.895048	0.524022	0.201076	hyper
830	chr15	41793892	41794095	22286	22295	2522	10	204	20.4	-26.2359	-1.63238	-0.540439	0.170798	0.711237	0.203888	hypo
179	chr15	41803507	41803641	22383	22395	2527	13	135	10.3846	29.9434	2.539	0.455931	0.955847	0.499916	0.201634	hyper
180	chr15	41804324	41804489	22455	22463	2527	9	166	18.4444	16.4964	1.83827	0.374583	0.999009	0.624426	0.206466	hyper
832	chr15	42085417	42085541	23078	23083	2588	6	125	20.8333	-9.56837	-1.59363	-0.339159	0.285618	0.624777	0.204703	hypo
189	chr15	42787814	42787860	23978	23987	2730	10	47	4.7	18.9244	1.89671	0.37456	0.998995	0.624435	0.214738	hyper
845	chr15	43231177	43231379	24575	24579	2804	5	203	40.6	-13.2971	-2.6398	-0.374859	0	0.374859	0.212728	hypo
194	chr15	43425685	43425871	24851	24858	2829	8	187	23.375	15.7846	1.99762	0.354808	0.839074	0.484266	0.203738	hyper
846	chr15	43459384	43459432	24912	24917	2837	6	49	8.16667	-11.9842	-1.99716	-0.374768	0	0.374768	0.201538	hypo
195	chr15	43802882	43803035	25389	25396	2888	8	154	19.25	15.6474	2.24734	0.541894	0.838537	0.296643	0.224152	hyper
853	chr15	44487477	44487505	26101	26105	2968	5	29	5.8	-9.67269	-1.93404	-0.339172	0.28543	0.624603	0.206727	hypo
860	chr15	44828722	44828776	26466	26471	3030	6	55	9.16667	-10.6638	-1.66216	-0.255775	0.118919	0.374694	0.205077	hypo
861	chr15	45327060	45327073	26890	26894	3079	5	14	2.8	-10.1077	-2.01784	-0.37481	0	0.37481	0.208679	hypo
868	chr15	47425472	47425514	28430	28435	3228	6	43	7.16667	-10.1695	-1.69434	-0.285611	0.71411	0.999722	0.208357	hypo
871	chr15	48613464	48613528	28814	28819	3275	6	65	10.8333	-11.8166	-1.96892	-0.481356	0.142691	0.624047	0.207514	hypo
215	chr15	48936791	48936939	29003	29008	3297	6	149	24.8333	12.855	2.152	0.445554	0.570393	0.124839	0.204709	hyper
216	chr15	48936959	48936983	29010	29014	3297	5	25	5	10.7856	2.15825	0.445555	0.570394	0.124839	0.204498	hyper
873	chr15	49165663	49165862	29153	29158	3306	6	200	33.3333	-9.22047	-1.53234	-0.232189	0.142608	0.374797	0.220755	hypo
218	chr15	49569575	49569821	29410	29421	3333	12	247	20.5833	21.2437	2.09196	0.301877	0.999466	0.697588	0.223329	hyper
223	chr15	50803134	50803270	30047	30052	3417	6	137	22.8333	11.9785	2.00543	0.4998	0.999582	0.499782	0.212019	hyper
883	chr15	50985536	50985673	30261	30268	3454	8	138	17.25	-17.4457	-2.165	-0.322927	0.410013	0.73294	0.218569	hypo
888	chr15	51586424	51586478	30875	30879	3525	5	55	11	-10.9679	-2.18961	-0.374855	0	0.374855	0.201697	hypo
231	chr15	51914753	51914792	31031	31036	3549	6	40	6.66667	10.3995	1.74784	0.496742	0.975749	0.479007	0.209279	hyper
890	chr15	52043731	52043766	31229	31234	3561	6	36	6	-10.3844	-1.72983	-0.231353	0.14258	0.373933	0.201626	hypo
236	chr15	52531309	52531443	31963	31967	3635	5	135	27	8.18834	1.64319	0.249815	0.99927	0.749455	0.213607	hyper
242	chr15	53079523	53079665	32625	32630	3695	6	143	23.8333	13.8901	2.72298	0.523802	0.856041	0.332239	0.208799	hyper
243	chr15	53081055	53081250	32673	32677	3696	5	196	39.2	13.6348	2.75796	0.59942	0.799017	0.199597	0.206135	hyper
244	chr15	53081864	53082015	32700	32711	3697	12	152	12.6667	26.0461	2.77792	0.481899	0.85588	0.373981	0.205509	hyper
251	chr15	55700028	55700187	33711	33716	3837	6	160	26.6667	9.32953	1.56173	0.321243	0.571165	0.249921	0.20539	hyper
262	chr15	58357633	58357678	35675	35680	4052	6	46	7.66667	11.3306	1.89051	0.33819	0.712281	0.374091	0.211151	hyper
265	chr15	59061942	59062112	36134	36142	4112	9	171	19	15.5054	2.26579	0.263488	0.998673	0.735185	0.204468	hyper
266	chr15	59196313	59196505	36346	36351	4135	6	193	32.1667	12.1787	2.38612	0.42791	0.927456	0.499546	0.210182	hyper
270	chr15	59280054	59280191	36519	36524	4153	6	138	23	10.3656	2.13603	0.398557	0.856664	0.458107	0.204456	hyper
277	chr15	59730691	59730733	36957	36962	4216	6	43	7.16667	10.9379	1.82344	0.373489	0.997621	0.624132	0.208436	hyper
296	chr15	62982541	62982617	39218	39226	4501	9	77	8.55556	16.3483	1.82603	0.303445	0.428352	0.124907	0.208756	hyper
944	chr15	64126614	64126652	40570	40575	4654	6	39	6.5	-9.72685	-1.62017	-0.249719	0	0.249719	0.212388	hypo
947	chr15	64338740	64338779	40720	40724	4685	5	40	8	-8.2675	-1.65198	-0.249882	0	0.249882	0.203693	hypo
309	chr15	64578163	64578332	41109	41113	4733	5	170	34	8.29243	2.12065	0.399683	0.999261	0.599578	0.215037	hyper
310	chr15	64649390	64649561	41186	41190	4743	5	172	34.4	8.65689	1.73283	0.463694	0.713456	0.249762	0.220652	hyper
[truncated: 4,818 more rows]
