# Supplementary material for: NELL1, whose high expression correlates with negative outcomes, has different methylation patterns in alveolar and embryonal rhabdomyosarcoma
Source: Oncotarget. 2017 Mar 23;8(20):33086–99. doi: 10.18632/oncotarget.16526 (PMC5464852; doi:10.18632/oncotarget.16526)
Supplement: Supplementary file 3 [file oncotarget-08-33086-s003.xlsx]

## Sheet: Foglio1
Supplementary file 4. RMS samples clinical parameters
	Histology	Translocation	Gender	Age, years	Site	Size	IRS
RMS1	Alveolar RMS	yes-t(2;13)	F	5	Extremities	a:<=5 cm	Group IV
RMS2	Alveolar RMS	yes-t(2;13)	F	11.5781	Parameningeal	b:>5 cm	Group IV
RMS3	Alveolar RMS	yes-t(2;13)	F	3.89315	Other sites	b:>5 cm	Group III a
RMS4	Embryonal RMS	no	F	1.05479	Orbit	a:<=5 cm	Group III a
RMS5	Embryonal RMS	no	M	0.542466	Head neck	b:>5 cm	Group III b
RMS6	Embryonal RMS	no	M	3.43836	Parameningeal	b:>5 cm	Group IV
RMS7	Alveolar RMS	yes-t(2;13)	M	6	Other sites	b:>5 cm	Group III a
RMS8	Alveolar RMS	yes-t(2;13)	M	3.45753	Other sites	b:>5 cm	Group III a
RMS9	Alveolar RMS	yes-t(2;13)	M	15	Genito-urinary non Bladder Prostate	x:not evaluable	Group III
RMS10	Alveolar RMS	yes-t(2;13)	M	15.1425	Parameningeal	b:>5 cm	Group III a
RMS11	Embryonal	no	F	2.29041	Parameningeal	a:<=5 cm	Group III
RMS12	Alveolar RMS	yes-t(2;13)	M	2.47671	Extremities	b:>5 cm	Group III
RMS13	Embryonal RMS	no	M	0.767123	Bladder-prostate	b:>5 cm	Group III a
RMS14	Embryonal RMS	no	F	4.89315	Orbit	a:<=5 cm	Group III a
RMS15	Alveolar RMS	yes-t(2;13)	F	2.51507	Extremities	a:<=5 cm	Group III a
RMS16	Embryonal RMS	no	M	9.27123	Genito-urinary non Bladder Prostate	a:<=5 cm	Group I
RMS17	Alveolar RMS	no	F	4.0137	Parameningeal	b:>5 cm	Group III a
RMS18	Embryonal RMS	no	F	16.5151	Parameningeal	a:<=5 cm	Group III a
RMS19	Alveolar RMS	yes-t(2;13)	F	5.43288	Extremities	b:>5 cm	Group IV
RMS20	Alveolar RMS	yes-t(2;13)	M	7.7726	Other sites	b:>5 cm	Group IV
RMS21	Alveolar RMS	yes-t(2;13)	F	5.13151	Not known	x:not evaluable	Group IV
RMS22	Embryonal RMS	no	M	0.0438356	Bladder Prostate	b:>5 cm	Group II a
RMS23	Alveolar RMS	yes-t(1;13)	F	0.0273973	Other sites	b:>5 cm	Group IV
RMS24	Embryonal RMS	no	F	2.67671	Parameningeal	b:>5 cm	Group III a
RMS25	Embryonal RMS	no	M	6.12877	Parameningeal	b:>5 cm	Group III a
RMS26	Alveolar RMS	yes-t(2;13)	F	11.6658	Parameningeal	x:not evaluable	Group III a
RMS27	Alveolar RMS	yes-t(2;13)	M	15.6356	Extremities	b:>5 cm	Group III a
RMS28	Alveolar RMS	no	M	6.2274	Extremities	b:>5 cm	Group IV
RMS29	Embryonal RMS	no	F	10.1068	Parameningeal	b:>5 cm	Group III a
RMS30	Alveolar RMS	yes-t(2;13)	F	9.55342	Genito-urinary non Bladder Prostate	x:not evaluable	Group IV
RMS31	Embryonal RMS	no	M	12.1699	Orbit	a:<=5 cm	Group III a
RMS32	Spindle cells/Leiomiomatous RMS	no	F	11.2849	Parameningeal	b:>5 cm	Group III a
RMS33	Alveolar RMS	no	M	8.44658	Parameningeal	a:<=5 cm	Group III b
RMS34	Alveolar RMS	yes-t(1;13)	M	2.01644	Extremities	a:<=5 cm	Group III a
RMS35	Alveolar RMS	yes-t(1;13)	F	2.13973	Not known	b:>5 cm	Group IV
RMS36	Alveolar RMS	yes-t(1;13)	M	11.2329	Extremities	b:>5 cm	Group III a
RMS37	Embryonal RMS	no	M	15.6192	Parameningeal	b:>5 cm	Group III a
RMS38	Alveolar RMS	yes-t(2;13)	F	3.10685	Extremities	a:<=5 cm	Group IV
RMS39	Alveolar RMS	yes-t(2;13)	M	12.4685	Other sites	b:>5 cm	Group IV
RMS40	Botryoid RMS	no	M	15.0822	Bladder Prostate	a:<=5 cm	Group II a
RMS41	Solid Alveolar RMS	no	M	0.742466	Other sites	b:>5 cm	Group III a
RMS42	Alveolar RMS	no	M	9.64384	Head neck	b:>5 cm	Group III b
RMS43	Botryoid RMS	no	F	1.01096	Genito-urinary non Bladder Prostate	b:>5 cm	Group III a
RMS44	Embryonal RMS	no	F	3.63562	Extremities	b:>5 cm	Group III a
RMS45	Alveolar RMS	yes-t(2;13)	F	6.3863	Extremities	a:<=5 cm	Group IV
RMS46	Embryonal RMS	no	F	6.63288	Parameningeal	b:>5 cm	Group III a
RMS47	Embryonal RMS	no	M	0.169863	Bladder Prostate	a:<=5 cm	Group III a
RMS48	Embryonal RMS	no	M	3.67671	Parameningeal	b:>5 cm	Group III a
RMS49	Alveolar RMS	yes-t(2;13)	F	6.32877	Extremities	x:not evaluable	Group IV
RMS50	Alveolar RMS	yes-t(1;13)	F	7.70685	Extremities	b:>5 cm	Group III a
RMS51	Alveolar RMS	no	F	8.96164	Head neck	b:>5 cm	Group III a
RMS52	Alveolar RMS	yes-t(1;13)	F	3.54795	Extremities	b:>5 cm	Group III a
RMS53	Embryonal RMS	no	M	13.4192	Parameningeal	a:<=5 cm	Group III b
RMS54	Alveolar RMS	no	F	3.4137	Extremities	a:<=5 cm	Group II a
RMS55	Alveolar RMS	yes-t(2;13)	M	10.1781	Extremities	b:>5 cm	Group IV
RMS56	Embryonal RMS	no	M	35.5781	Genito-urinary non Bladder Prostate	a:<=5 cm	Group III
RMS57	Alveolar RMS	yes-t(2;13)	F	5.13973	Parameningeal	a:<=5 cm	Group IV
RMS58	Embryonal RMS	no	M	13.9233	Head neck	b:>5 cm	Group IV
RMS59	Embryonal RMS	no	M	5.6274	Orbit	a:<=5 cm	Group III b
RMS60	Embryonal RMS	no	M	13.5041	Parameningeal	b:>5 cm	Group III a
RMS61	Embryonal RMS	no	M	4.58356	Parameningeal	b:>5 cm	Group IV
RMS62	Embryonal RMS	no	M	1.7863	Extremities	b:>5 cm	Group III a
RMS63	Alveolar RMS	yes-t(2;13)	M	6.42466	Extremities	b:>5 cm	Group III a
RMS64	Alveolar RMS	yes-t(2;13)	M	22.9644	Parameningeal	b:>5 cm	Group IV
RMS65	Alveolar RMS	yes-t(2;13)	F	9.1726	Extremities	b:>5 cm	Group IV
RMS66	Alveolar RMS	no	F	3.34521	Other sites	b:>5 cm	Group III a
RMS67	Alveolar RMS	yes-t(2;13)	F	16.1315	Extremities	b:>5 cm	Group IV
RMS68	Embryonal RMS	no	M	1.65753	Other sites	b:>5 cm	Group IV
RMS69	Embryonal RMS	no	F	2.49315	Parameningeal	a:<=5 cm	Group IV
RMS70	Alveolar RMS	yes-t(2;13)	F	26.411	Parameningeal	x:not evaluable	Group IV
RMS71	Alveolar RMS	yes-t(2;13)	M	12.2055	Extremities	a:<=5 cm	Group IV
RMS72	Alveolar RMS	yes-t(1;13)	M	3.81918	Extremities	b:>5 cm	Group III a
RMS73	Embryonal RMS	no	M	2.60274	Extremities	b:>5 cm	Group III a
RMS74	Embryonal RMS	no	M	8.07123	Orbit	a:<=5 cm	Group III a
RMS75	Alveolar RMS	no	F	5.28493	Orbit	a:<=5 cm	Group III a
IRS CLINICAL GROUPING CLASSIFICATION
Note. RMS1 to RMS15 were analyzed in RRBS
